# Supplementary material for: Arthrocolins Synergizing with Fluconazole Inhibit Fluconazole-Resistant Candida albicans by Increasing Riboflavin Metabolism and Causing Mitochondrial Dysfunction and Autophagy
Source: Microbiol Spectr. 2023 Feb 27;11(2):e04051-22. doi: 10.1128/spectrum.04051-22 (PMC10101122; doi:10.1128/spectrum.04051-22)
Supplement: Supplemental file 2 — Table S2. Download spectrum.04051-22-s0002.xlsx, XLSX file, 0.5 MB [file spectrum.04051-22-s0002.xlsx]

## Sheet: Up
Locus Tag	EntrezID	FLC1	FLC2	FLC3	FLC+AC1	FLC+AC2	FLC+AC3	FLC(mean)	FLC+AC(mean)	Fold Change	Pvalue	Padj	Sig	Description (Uniprot)	Description (NCBI)
CAALFM_C600430CA	3646089	0	0	0	444	552	508	0	501	#DIV/0!	9.71686e-22	1.32683e-20	Up	MHD domain-containing protein	uncharacterized protein CAALFM_C600430CA
CAALFM_C700280WA	3638048	71	19	94	4075	629	7766	61	4157	67.1475	1.91225e-08	8.48477e-08	Up	Hgt12p	Hgt12p
CAALFM_C404050CA	3641212	42	88	133	2892	3815	2871	88	3193	35.2841	7.00327e-28	1.40476e-26	Up	Cell wall protein RHD3 (LDG family protein 7) (Predicted GPI-anchored protein 29) (Repressed during hyphae development protein 3)	Rhd3p
CAALFM_CR07840CA	3647346	23	18	13	389	355	361	18	368	19.4444	6.88325e-64	1.29161e-61	Up	Uncharacterized protein	uncharacterized protein CAALFM_CR07840CA
CAALFM_CR01220WA	3640406	21	25	22	307	232	668	23	402	16.4783	6.88991e-29	1.48439e-27	Up	MFS domain-containing protein	uncharacterized protein CAALFM_CR01220WA
CAALFM_C702260WA	3637002	574	822	2092	24501	5371	27375	1163	19082	15.4076	9.94902e-07	3.61709e-06	Up	Uncharacterized protein	uncharacterized protein CAALFM_C702260WA
CAALFM_C702270WA	3637001	184	302	672	7375	1363	5686	386	4808	11.456	2.77475e-05	7.99838e-05	Up	Ldg3p	Ldg3p
CAALFM_CR06810WA	3647326	45	65	76	748	681	755	62	728	10.7419	2.80286e-72	7.41101e-70	Up	Histone H3.1/H3.2	histone
CAALFM_C304870WA	3635226	3	3	7	54	46	39	4	46	10.5	4.54969e-10	2.41254e-09	Up	Uncharacterized protein	uncharacterized protein CAALFM_C304870WA
CAALFM_CR01040CA	3640418	0	13	46	239	236	216	20	230	10.5	0.0176625	0.031012	Up	Actin-related protein 2/3 complex subunit 4	Arc19p
CAALFM_C104260WA	3644707	240	286	301	2586	2907	2863	276	2785	9.09058	3.0406e-146	8.84357e-143	Up	Histone H3.1/H3.2	Hht21p
CAALFM_C206630CA	30515141	15	10	24	141	155	148	16	148	8.25	5.79891e-24	9.21647e-23	Up	Uncharacterized protein	uncharacterized protein CAALFM_C206630CA
CAALFM_C504930CA	3636420	41	34	46	301	215	582	40	366	8.15	1.9037e-20	2.4126e-19	Up	Maltose permease	maltose permease
CAALFM_C304210WA	3635185	2	7	3	39	37	31	4	36	8	6.98792e-08	2.92017e-07	Up	Uncharacterized protein	uncharacterized protein CAALFM_C304210WA
CAALFM_C400450CA	3645009	350	591	577	2987	6629	3527	506	4381	7.6581	4.02303e-14	3.14966e-13	Up	GPI-anchored hemophore PGA10 (GPI-anchored protein 10) (Repressed by TUP1 protein 51) (Repressed by TUP1 protein 8)	Pga10p
CAALFM_C201000WA	3638876	10525	11674	10853	101650	99694	84523	11017	95289	7.64927	1.09873e-176	6.39131e-173	Up	Hgt7p	Hgt7p
CAALFM_C102590CA	3636803	2560	2689	3587	26637	17723	28082	2945	24147	7.19932	8.91654e-48	6.17471e-46	Up	Pyridoxal 5'-phosphate synthase (glutamine hydrolyzing) (EC 4.3.3.6)	pyridoxine biosynthesis protein
CAALFM_C401070WA	3635687	328	192	296	1656	1471	3186	272	2104	6.73529	7.7608e-11	4.40865e-10	Up	Hgt17p	Hgt17p
CAALFM_C209590CA	3643800	298	409	454	2442	3555	2943	387	2980	6.70026	2.83699e-60	4.23148e-58	Up	Cu/Pi carrier	Cu/Pi carrier
CAALFM_C700760CA	3637960	38	45	36	274	335	307	40	305	6.625	9.30692e-46	5.82133e-44	Up	Uncharacterized membrane protein	uncharacterized protein CAALFM_C700760CA
CAALFM_CR10110WA	3638967	556	911	1139	6159	7205	6130	869	6498	6.47756	1.9813e-40	8.73123e-39	Up	Chitinase 3 (EC 3.2.1.14)	Cht3p
CAALFM_C108150CA	3640732	1	3	5	22	22	21	3	22	6.33333	4.4936e-05	0.000125489	Up	Uncharacterized protein	uncharacterized protein CAALFM_C108150CA
CAALFM_C110400CA	3634839	1008	1527	1989	11069	11250	10762	1508	11027	6.31233	3.43184e-42	1.73592e-40	Up	Filamentous growth regulator 41 (GPI-anchored protein 35)	Fgr41p
CAALFM_CR10790WA	3638946	128	136	149	1208	636	1174	138	1006	6.28986	2.3823e-31	5.92215e-30	Up	Oligo-1,6-glucosidase IMA1	oligo-1,6-glucosidase IMA1
CAALFM_C602560WA	3639205	1511	1648	1905	10700	13876	11860	1688	12145	6.19491	7.07985e-96	6.86391e-93	Up	Uncharacterized protein	uncharacterized protein CAALFM_C602560WA
CAALFM_C401800WA	3635595	18	14	5	80	86	88	12	85	6.08333	1.79322e-13	1.32712e-12	Up	DLH domain-containing protein	uncharacterized protein CAALFM_C401800WA
CAALFM_C603880WA	3640293	98	112	136	802	644	977	115	808	6.02609	6.66026e-40	2.84873e-38	Up	Uncharacterized protein	uncharacterized protein CAALFM_C603880WA
CAALFM_C602210WA	3645864	106	127	108	817	898	680	114	798	6	1.55573e-68	3.48066e-66	Up	Uncharacterized protein	uncharacterized protein CAALFM_C602210WA
CAALFM_C200680CA	3638886	455	297	1036	5750	379	5768	596	3966	5.65436	0.0146976	0.026258	Up	Cell surface Cu-only superoxide dismutase 5 (EC 1.15.1.1) (Predicted GPI-anchored protein 3)	Sod5p
CAALFM_C111990WA	3642042	112	188	252	1110	1401	1072	184	1194	5.48913	8.3553e-29	1.78687e-27	Up	Uncharacterized protein	uncharacterized protein CAALFM_C111990WA
CAALFM_C306880WA	3638539	7	9	9	33	77	40	8	50	5.25	1.47919e-07	5.93408e-07	Up	Uncharacterized protein	uncharacterized protein CAALFM_C306880WA
CAALFM_C602550WA	3639204	6	6	6	39	36	36	6	37	5.16667	1.68391e-07	6.72755e-07	Up	Uncharacterized protein	uncharacterized protein CAALFM_C602550WA
CAALFM_C402440CA	3637846	506	636	952	4211	4725	3930	698	4289	5.1447	4.22082e-35	1.37935e-33	Up	Pga38p	Pga38p
CAALFM_C603240WA	3639181	63	49	73	376	323	432	62	377	5.08065	2.04541e-31	5.15071e-30	Up	Methylglyoxal reductase (NADPH-dependent)	methylglyoxal reductase (NADPH-dependent)
CAALFM_C107430WA	3644483	9	9	7	46	47	49	8	47	4.875	8.92047e-09	4.10525e-08	Up	Pho100p	Pho100p
CAALFM_CR06800CA	3647327	35	44	52	216	276	282	44	258	4.86364	8.07113e-29	1.73246e-27	Up	Histone H4	histone
CAALFM_C301930WA	3636558	104	87	131	606	544	723	107	624	4.83178	1.62372e-34	5.02405e-33	Up	Acyl-coenzyme A oxidase	Pxp2p
CAALFM_C306870WA	3638540	57279	73984	63607	332152	444223	348457	64957	374944	4.77219	1.37757e-84	7.28482e-82	Up	Glyceraldehyde-3-phosphate dehydrogenase (EC 1.2.1.12)	glyceraldehyde-3-phosphate dehydrogenase (phosphorylating)
CAALFM_CR02780WA	3642582	57	74	64	400	295	427	65	374	4.75385	1.47497e-29	3.29996e-28	Up	Carbonic anhydrase (EC 4.2.1.1) (Carbonate dehydratase)	uncharacterized protein CAALFM_CR02780WA
CAALFM_C306580WA	3642278	28	15	19	115	18	220	21	118	4.61905	0.00839474	0.0158546	Up	Jen1p	Jen1p
CAALFM_C107330WA	3644453	61	114	94	292	796	428	90	505	4.61111	2.6898e-15	2.3249e-14	Up	Rme1p	Rme1p
CAALFM_C400640WA	3645767	4	4	8	36	27	21	5	28	4.6	4.39992e-05	0.000123266	Up	Uncharacterized protein	uncharacterized protein CAALFM_C400640WA
CAALFM_C109420WA	3634854	3	6	7	10	49	22	5	27	4.4	0.000821379	0.0018613	Up	Triacylglycerol lipase (EC 3.1.1.3)	Lip2p
CAALFM_C206890CA	3643522	911	1322	1386	6553	6774	6189	1206	6505	4.39386	9.75128e-50	7.87822e-48	Up	Aldo_ket_red domain-containing protein	uncharacterized protein CAALFM_C206890CA
CAALFM_C114120CA	3643317	155	252	264	1157	1290	1129	224	1192	4.32143	5.5344e-37	2.0905e-35	Up	Repressed by EFG1 protein 1 (PRY family cell wall protein 2)	sterol-binding protein
CAALFM_C405560CA	3641773	451	477	427	2107	2814	2242	452	2388	4.28319	3.66685e-84	1.77751e-81	Up	Aromatic-amino-acid:2-oxoglutarate transaminase	aromatic-amino-acid:2-oxoglutarate transaminase
CAALFM_CR03470WA	3643198	151	187	151	655	1140	788	163	861	4.28221	5.6875e-35	1.84828e-33	Up	Uncharacterized protein	uncharacterized protein CAALFM_CR03470WA
CAALFM_C202050CA	3635851	39	73	86	326	409	296	66	344	4.21212	3.38246e-20	4.22227e-19	Up	Uncharacterized protein	uncharacterized protein CAALFM_C202050CA
CAALFM_C102180WA	3644591	1271	1096	1106	7320	4456	6114	1158	5963	4.1494	3.38745e-36	1.19423e-34	Up	Galactose-1-phosphate uridylyltransferase (EC 2.7.7.12)	UDP-glucose:hexose-1-phosphate uridylyltransferase
CAALFM_C400990WA	3635609	245	350	294	1409	1110	1943	296	1487	4.02365	5.70422e-27	1.08792e-25	Up	Uncharacterized protein	uncharacterized protein CAALFM_C400990WA
CAALFM_C201950CA	3635795	69	85	101	458	367	457	85	427	4.02353	1.05517e-28	2.23197e-27	Up	Antagonist of mitotic exit network protein 1	Amn1p
CAALFM_C502110WA	3637732	1442	1284	1254	5582	8354	5960	1327	6632	3.99774	3.65439e-58	4.98861e-56	Up	Hsp12p (Lipid-binding protein)	lipid-binding protein
CAALFM_C502080CA	3643745	1442	1284	1254	5582	8354	5960	1327	6632	3.99774	3.65439e-58	4.98861e-56	Up	Hsp12p (Lipid-binding protein)	Hsp12p
CAALFM_C101670CA	3640197	36	45	43	170	215	215	41	200	3.87805	3.34348e-23	5.03861e-22	Up	Separase (EC 3.4.22.49)	separase
CAALFM_CR05390WA	3648031	3183	3746	4096	15992	20855	16511	3675	17786	3.83973	9.12684e-59	1.32727e-56	Up	Flavodoxin-like fold family protein	flavodoxin-like fold family protein
CAALFM_C110710CA	3644407	41	62	42	191	324	175	48	230	3.79167	4.07936e-16	3.73107e-15	Up	MFS domain-containing protein	uncharacterized protein CAALFM_C110710CA
CAALFM_C104010CA	3646426	352	300	437	1655	1878	1685	363	1739	3.79063	2.13767e-43	1.19566e-41	Up	Aldo_ket_red domain-containing protein	uncharacterized protein CAALFM_C104010CA
CAALFM_C302510CA	3638371	4	5	3	15	16	26	4	19	3.75	0.000771734	0.0017577	Up	Candidapepsin-8 (EC 3.4.23.24) (ACP 8) (Aspartate protease 8) (Secreted aspartic protease 8)	Sap8p
CAALFM_C102130CA	3644581	3214	2930	3005	15253	12487	14782	3050	14174	3.64721	6.36711e-64	1.23458e-61	Up	Galactokinase (EC 2.7.1.6) (Galactose kinase)	galactokinase
CAALFM_C110740CA	3644402	6288	5303	8105	37566	21445	32449	6565	30487	3.64387	4.33538e-22	6.07684e-21	Up	Asr1p	Asr1p
CAALFM_C504110WA	3636521	373	552	652	2274	2634	2241	526	2383	3.53042	6.29081e-30	1.43505e-28	Up	Putative glucan endo-1\3-beta-D-glucosidase	putative glucan endo-1\\3-beta-D-glucosidase
CAALFM_CR03720WA	3643225	6160	6908	7153	28510	33174	28946	6740	30210	3.4822	6.39786e-86	4.65204e-83	Up	Transaldolase (EC 2.2.1.2)	sedoheptulose-7-phosphate:D-glyceraldehyde-3-phosphate transaldolase
CAALFM_CR04510WA	3641015	10619	13196	12590	44936	72253	45858	12135	54349	3.4787	4.81936e-37	1.8323e-35	Up	Hexokinase-2 (EC 2.7.1.1) (Cytoplasmic antigenic protein 3) (Hexokinase PII) (Hexokinase-B)	hexokinase 2
CAALFM_C406910WA	3642933	21	18	30	111	56	141	23	103	3.47826	7.49694e-08	3.11498e-07	Up	ABC transporter domain-containing protein	uncharacterized protein CAALFM_C406910WA
CAALFM_C603790CA	3640309	1202	1157	1598	5460	4764	7292	1319	5839	3.42684	5.81965e-27	1.1063e-25	Up	Glucose-inactivated glycerol proton symporter	glucose-inactivated glycerol proton symporter
CAALFM_CR05940WA	3642459	9	14	10	44	36	64	11	48	3.36364	1.62452e-06	5.74458e-06	Up	Mitogen-activated protein kinase (EC 2.7.11.24)	Cek2p
CAALFM_C208130WA	3642331	662	622	586	2318	3080	2701	623	2700	3.33387	1.15102e-69	2.67819e-67	Up	D-arabinose 1-dehydrogenase (NAD(P)(+))	D-arabinose 1-dehydrogenase (NAD(P)(+))
CAALFM_C305620WA	3643652	55	64	45	207	229	269	55	235	3.27273	3.99094e-22	5.60755e-21	Up	Ato5p	Ato5p
CAALFM_C401160WA	30515234	242	201	273	814	992	1234	239	1013	3.23849	3.85038e-27	7.46589e-26	Up	Crd2p	Crd2p
CAALFM_C402320CA	30515248	233	199	209	925	882	915	214	907	3.23832	4.88264e-52	4.43787e-50	Up	Superoxide dismutase [Cu-Zn] (EC 1.15.1.1)	superoxide dismutase
CAALFM_C405130CA	3647407	154	128	165	630	432	830	149	631	3.2349	2.70013e-17	2.72212e-16	Up	Methylmalonate-semialdehyde dehydrogenase (CoA acylating) (EC 1.2.1.27)	Ald6p
CAALFM_C102110CA	3644579	4308	4045	4460	16219	17630	20214	4271	18021	3.21939	4.61067e-62	7.66294e-60	Up	Hgt2p	Hgt2p
CAALFM_C104750WA	3644778	24	27	20	96	98	109	24	101	3.20833	4.51155e-13	3.24396e-12	Up	Putative dehydrogenase	putative dehydrogenase
CAALFM_CR09100CA	3641928	538	684	744	2723	2488	3050	655	2754	3.20458	6.24033e-37	2.32692e-35	Up	Pyridoxine 4-dehydrogenase	pyridoxine 4-dehydrogenase
CAALFM_C306850WA	3638542	412	520	526	1665	2282	2171	486	2039	3.19547	1.04443e-40	4.71115e-39	Up	Fcr1p	Fcr1p
CAALFM_C406390WA	3642799	1076	854	995	4780	3360	4127	975	4089	3.19385	5.04729e-33	1.41836e-31	Up	Sorbose reductase SOU1 (EC 1.1.1.289) (Sorbitol utilization protein SOU1)	Sou1p
CAALFM_C702130WA	3636997	3	7	9	22	20	32	6	25	3.16667	0.000814724	0.00184694	Up	Short-chain dehydrogenase/reductase	short-chain dehydrogenase/reductase
CAALFM_C206940CA	3643526	552	590	579	2058	3114	1979	574	2384	3.15331	2.39517e-36	8.57607e-35	Up	O-acyltransferase	sterol acyltransferase
CAALFM_C600750CA	3647081	12398	15430	12889	45397	70965	52347	13572	56236	3.14353	7.07294e-43	3.77461e-41	Up	Phosphoglycerate kinase (EC 2.7.2.3)	phosphoglycerate kinase
CAALFM_C307340WA	3638477	1190	1380	1416	4901	5984	5388	1329	5424	3.08126	3.70554e-64	7.4328e-62	Up	Glycerol 2-dehydrogenase (NADP(+))	glycerol 2-dehydrogenase (NADP(+))
CAALFM_CR06870CA	3647318	27	24	27	70	146	103	26	106	3.07692	8.09101e-10	4.18359e-09	Up	FAD-binding FR-type domain-containing protein	uncharacterized protein CAALFM_CR06870CA
CAALFM_C503270WA	3646359	94	140	92	472	347	514	109	444	3.07339	1.01705e-19	1.22743e-18	Up	Tef4p	Tef4p
CAALFM_C104140WA	3644703	122	184	175	584	753	617	160	651	3.06875	3.27481e-29	7.18851e-28	Up	Ifd6p	Ifd6p
CAALFM_CR09180WA	3641883	449	447	433	1957	1465	1928	443	1783	3.02483	9.43437e-37	3.45156e-35	Up	Cysteine dioxygenase CDG1 (CDO) (EC 1.13.11.20)	Cdg1p
CAALFM_C104680WA	3644769	9153	9199	11070	43600	31753	43022	9807	39458	3.02345	1.05372e-31	2.74864e-30	Up	Lipid-binding protein	lipid-binding protein
CAALFM_C603170CA	3639260	46	55	50	159	250	193	50	201	3.02	2.19455e-17	2.23959e-16	Up	Multidrug resistance protein 1 (Benomyl resistance protein 1)	Mdr1p
CAALFM_C702280WA	3636999	1300	2008	3222	11603	5132	9497	2177	8744	3.01654	0.000198627	0.000498454	Up	Uncharacterized protein	uncharacterized protein CAALFM_C702280WA
CAALFM_C205190WA	3643463	134	120	90	432	521	428	115	460	3	2.34762e-31	5.86099e-30	Up	Thymidylate synthase (TS) (TSase) (EC 2.1.1.45)	thymidylate synthase
CAALFM_C305750CA	3641719	68	40	62	207	191	283	57	227	2.98246	5.41797e-14	4.17435e-13	Up	Uncharacterized protein	uncharacterized protein CAALFM_C305750CA
CAALFM_C300030CA	3640571	263	277	294	1057	1086	1105	278	1083	2.89568	1.41479e-53	1.49633e-51	Up	Helicase ATP-binding domain-containing protein	uncharacterized protein CAALFM_C300030CA
CAALFM_CR07790CA	3647353	11457	13859	14010	37977	61531	53474	13109	50994	2.89	7.55873e-33	2.07904e-31	Up	Flavohemoprotein (EC 1.14.12.17) (Flavohemoglobin) (Hemoglobin-like protein) (Nitric oxide dioxygenase) (NO oxygenase) (NOD)	Yhb1p
CAALFM_C300860WA	3647750	63	103	85	296	369	309	84	325	2.86905	3.44384e-22	4.85056e-21	Up	Histone H3-like centromeric protein CSE4 (CENP-A homolog)	centromeric DNA-binding histone H3-like protein
CAALFM_C103080CA	3636923	31	51	53	122	235	165	45	174	2.86667	5.45531e-11	3.14817e-10	Up	Ras family GTPase	Ras family GTPase
CAALFM_C113860CA	3636131	5189	5508	5679	18892	25335	18923	5459	21050	2.85602	1.37641e-53	1.4827e-51	Up	6-phosphogluconate dehydrogenase, decarboxylating (EC 1.1.1.44)	phosphogluconate dehydrogenase (decarboxylating)
CAALFM_C106610CA	3639546	92	100	77	210	538	293	90	347	2.85556	1.39131e-11	8.51923e-11	Up	Hak1p	Hak1p
CAALFM_C207180WA	3643512	7	13	12	28	53	45	11	42	2.81818	1.82238e-05	5.41131e-05	Up	Uncharacterized protein	uncharacterized protein CAALFM_C207180WA
CAALFM_C406380WA	3642823	211	140	279	928	540	936	210	801	2.81429	6.45944e-12	4.10203e-11	Up	Sorbose reductase homolog SOU2 (EC 1.1.-.-)	Sou2p
CAALFM_C202850WA	3642975	28	26	22	85	102	99	25	95	2.8	2.61725e-11	1.55511e-10	Up	Uga6p	Uga6p
CAALFM_C402410CA	3637850	5585	6493	6306	19905	26537	23348	6128	23263	2.79618	5.93235e-57	7.50184e-55	Up	Thioredoxin peroxidase	thioredoxin peroxidase
CAALFM_C701730CA	30515354	12	13	27	70	60	61	17	64	2.76471	1.86586e-06	6.55022e-06	Up	Ste18p	Ste18p
CAALFM_C103660WA	30514982	19	17	24	73	74	79	20	75	2.75	4.2259e-09	2.02488e-08	Up	Uncharacterized protein	uncharacterized protein CAALFM_C103660WA
CAALFM_C306860CA	3638541	1961	1929	2436	7811	7813	8045	2109	7890	2.74111	3.01773e-42	1.53983e-40	Up	Aldo-keto reductase superfamily protein	aldo-keto reductase superfamily protein
CAALFM_C108500CA	3646493	28853	31636	28215	96326	134960	100081	29568	110456	2.73566	3.44546e-53	3.57898e-51	Up	Enolase 1 (EC 4.2.1.11) (2-phospho-D-glycerate hydro-lyase) (2-phosphoglycerate dehydratase)	phosphopyruvate hydratase
CAALFM_C504940WA	3636421	709	649	759	3068	1549	3268	706	2628	2.72238	1.67366e-14	1.36164e-13	Up	Aamy domain-containing protein	uncharacterized protein CAALFM_C504940WA
CAALFM_C204090WA	3637380	8	16	17	45	52	59	14	52	2.71429	1.95869e-06	6.85956e-06	Up	Uncharacterized protein	uncharacterized protein CAALFM_C204090WA
CAALFM_C700290CA	3638047	271	268	313	844	469	1825	284	1046	2.6831	0.00125083	0.00272717	Up	Hgt13p	Hgt13p
CAALFM_C401750CA	3635585	15581	16535	16719	48830	80182	49088	16278	59367	2.64707	2.53701e-28	5.25189e-27	Up	Fructose-bisphosphate aldolase (FBP aldolase) (FBPA) (EC 4.1.2.13) (37 kDa major allergen) (Fructose-1,6-bisphosphate aldolase) (IgE-binding allergen)	fructose-bisphosphate aldolase
CAALFM_C603320WA	3639198	593	658	651	2000	2820	2091	634	2304	2.63407	4.22408e-40	1.83369e-38	Up	Uncharacterized protein	uncharacterized protein CAALFM_C603320WA
CAALFM_CR06920WA	3647314	9	7	9	22	37	27	8	29	2.625	0.0004467	0.00105843	Up	Uncharacterized protein	uncharacterized protein CAALFM_CR06920WA
CAALFM_C504490CA	3636503	2324	2822	3058	11693	6173	11863	2735	9910	2.6234	2.99002e-15	2.56156e-14	Up	Arginase (EC 3.5.3.1)	arginase
CAALFM_C300010CA	3640600	80	104	94	306	420	281	93	336	2.6129	5.55601e-20	6.80406e-19	Up	Uncharacterized protein	uncharacterized protein CAALFM_C300010CA
CAALFM_CR10540CA	3639044	10	17	16	53	47	51	14	50	2.57143	3.22931e-06	1.09088e-05	Up	Kleisin alpha	kleisin alpha
CAALFM_C110410WA	3634840	131	159	172	496	622	532	154	550	2.57143	9.83141e-29	2.09485e-27	Up	BED-type domain-containing protein	uncharacterized protein CAALFM_C110410WA
CAALFM_C604070CA	3647826	14	15	16	60	37	63	15	53	2.53333	5.73005e-06	1.86003e-05	Up	Uncharacterized protein	uncharacterized protein CAALFM_C604070CA
CAALFM_C104450CA	3647986	1549	1245	1228	4530	4929	4737	1341	4732	2.52871	3.96251e-53	4.04384e-51	Up	Fma1p	Fma1p
CAALFM_C505180WA	3636465	4	9	4	21	22	19	6	21	2.5	0.0017786	0.00375404	Up	Uncharacterized protein	uncharacterized protein CAALFM_C505180WA
CAALFM_C104240CA	3644705	367	449	452	1363	1514	1564	423	1480	2.49882	8.15581e-41	3.73562e-39	Up	Histone H4	histone
CAALFM_C205460WA	3643438	10197	11291	10604	28546	53046	30527	10697	37373	2.49378	2.20697e-21	2.97864e-20	Up	Pyruvate kinase (PK) (EC 2.7.1.40)	pyruvate kinase
CAALFM_C603420WA	3639235	37	42	33	113	150	124	37	129	2.48649	1.02095e-12	7.00339e-12	Up	Uncharacterized protein	uncharacterized protein CAALFM_C603420WA
CAALFM_C102150WA	3644583	5184	4808	4696	17744	17634	15756	4896	17045	2.48141	1.45173e-70	3.51862e-68	Up	Bifunctional UDP-glucose 4-epimerase/aldose 1-epimerase	bifunctional UDP-glucose 4-epimerase/aldose 1-epimerase
CAALFM_C103680WA	3636886	891	971	1001	3699	3182	3056	954	3312	2.4717	1.3187e-40	5.85562e-39	Up	Endo-1,3(4)-beta-glucanase 1 (Endo-1,3-beta-glucanase 1) (Endo-1,4-beta-glucanase 1) (EC 3.2.1.6) (Daughter specific expression protein 4) (Laminarinase)	endo-1,3(4)-beta-glucanase
CAALFM_CR06820WA	3647325	173	152	186	590	578	601	170	590	2.47059	9.20844e-31	2.22264e-29	Up	Uncharacterized protein	uncharacterized protein CAALFM_CR06820WA
CAALFM_C103720CA	3648216	321	276	308	1067	958	1120	302	1048	2.4702	1.55316e-34	4.8314e-33	Up	Uncharacterized protein	uncharacterized protein CAALFM_C103720CA
CAALFM_C505050WA	3636489	45917	53299	47335	145569	200083	158673	48850	168108	2.44131	4.94692e-50	4.17047e-48	Up	Adh1p	Adh1p
CAALFM_CR02630CA	3642568	73	73	55	185	275	229	67	230	2.43284	1.65769e-16	1.55529e-15	Up	Conserved oligomeric Golgi complex subunit 2 (Component of oligomeric Golgi complex 2)	Golgi transport complex subunit
CAALFM_C502690WA	3637775	491	469	544	1562	1706	1884	501	1717	2.42715	1.55438e-38	6.23576e-37	Up	Uncharacterized protein	uncharacterized protein CAALFM_C502690WA
CAALFM_C201410CA	3635840	290	311	304	952	1145	1002	302	1033	2.42053	1.62268e-47	1.09757e-45	Up	G2/mitotic-specific cyclin CLB2	B-type cyclin
CAALFM_CR09170CA	3641882	394	456	452	1299	1686	1468	434	1484	2.41935	2.15939e-41	1.0296e-39	Up	Sulfite efflux pump SSU1 (Sulfite sensitivity protein SSU1)	Ssu1p
CAALFM_C104180WA	3644716	309	391	317	1044	1278	1134	339	1152	2.39823	1.51377e-41	7.46235e-40	Up	Histone H2B.2	uncharacterized protein CAALFM_C104180WA
CAALFM_C101980WA	3645420	16753	17380	17934	66831	37815	72126	17356	58924	2.39502	3.95691e-16	3.63049e-15	Up	High-affinity glucose transporter 1	Hgt1p
CAALFM_C500600CA	3641586	148	149	130	480	390	573	142	481	2.38732	9.07052e-20	1.10383e-18	Up	F-box domain-containing protein	uncharacterized protein CAALFM_C500600CA
CAALFM_C703310WA	3646726	172	267	266	627	971	789	235	796	2.38723	9.77412e-18	1.02259e-16	Up	Uncharacterized protein	uncharacterized protein CAALFM_C703310WA
CAALFM_C102370CA	3644576	26	22	18	52	107	64	22	74	2.36364	1.60632e-06	5.68714e-06	Up	Uncharacterized protein	uncharacterized protein CAALFM_C102370CA
CAALFM_C600160WA	3647905	158	234	254	630	834	672	215	712	2.31163	7.39883e-19	8.43902e-18	Up	Cell wall protein PGA48 (Predicted GPI-anchored protein 48)	Pga48p
CAALFM_CR06950CA	30515426	57	68	66	184	239	211	64	211	2.29688	4.58981e-17	4.52525e-16	Up	Copper metallochaperone	copper metallochaperone
CAALFM_C302170CA	3636653	1317	1483	1606	4923	5006	4596	1469	4842	2.29612	7.24591e-44	4.09218e-42	Up	Metalloaminopeptidase	metalloaminopeptidase
CAALFM_C108230CA	3640750	1028	898	1042	3257	3190	3327	989	3258	2.29424	3.32757e-44	1.91648e-42	Up	Lysophospholipase (EC 3.1.1.5)	Plb5p
CAALFM_C404200CA	3641182	133	181	144	374	705	432	153	504	2.29412	3.33714e-14	2.62327e-13	Up	Acetyltransf_6 domain-containing protein	uncharacterized protein CAALFM_C404200CA
CAALFM_CR07120CA	3648225	36	45	53	125	178	141	45	148	2.28889	1.44597e-11	8.8168e-11	Up	Uncharacterized protein	uncharacterized protein CAALFM_CR07120CA
CAALFM_C208560WA	3643918	114	106	88	307	361	345	103	338	2.28155	4.76905e-24	7.6213e-23	Up	Structural maintenance of chromosomes protein	condensin subunit
CAALFM_C203890WA	3637396	23	32	20	53	121	72	25	82	2.28	3.50327e-06	1.17523e-05	Up	Uncharacterized protein	uncharacterized protein CAALFM_C203890WA
CAALFM_C504260WA	3636451	194	199	215	664	564	763	203	664	2.27094	1.0958e-22	1.59357e-21	Up	Ribonuclease T2-like 1-B (RNase T2-like B) (EC 4.6.1.19)	uncharacterized protein CAALFM_C504260WA
CAALFM_C108440CA	3646487	8	11	5	29	26	23	8	26	2.25	0.00105827	0.0023496	Up	Uncharacterized protein	uncharacterized protein CAALFM_C108440CA
CAALFM_CR00920WA	3640395	15	15	17	41	59	55	16	52	2.25	4.98932e-06	1.63971e-05	Up	Cruciform cutting endonuclease	cruciform cutting endonuclease
CAALFM_C102600WA	3636812	855	860	918	2917	2319	3322	878	2853	2.24943	2.93302e-25	5.03286e-24	Up	Glutaminase (EC 3.5.1.2)	putative pyridoxal 5\\'-phosphate synthase
CAALFM_C600730WA	3647070	128	168	154	487	520	453	150	487	2.24667	1.15955e-26	2.1619e-25	Up	Uncharacterized protein	uncharacterized protein CAALFM_C600730WA
CAALFM_CR03870WA	3643187	142	136	171	538	488	428	150	485	2.23333	5.84541e-21	7.65828e-20	Up	Uncharacterized protein	uncharacterized protein CAALFM_CR03870WA
CAALFM_CR04860CA	3647294	144	168	114	380	586	412	142	459	2.23239	4.67025e-18	5.0309e-17	Up	F-box domain-containing protein	uncharacterized protein CAALFM_CR04860CA
CAALFM_C107490CA	3646666	70	89	52	203	228	246	70	226	2.22857	7.69051e-15	6.42754e-14	Up	DNA polymerase alpha subunit B	DNA-directed DNA polymerase alpha subunit
CAALFM_C207630CA	3645193	3585	3722	4495	12869	11589	13575	3934	12678	2.22267	2.41342e-30	5.66084e-29	Up	SBDS domain-containing protein	uncharacterized protein CAALFM_C207630CA
CAALFM_C601140CA	3644056	336	363	356	993	1240	1163	352	1132	2.21591	1.04476e-40	4.71115e-39	Up	Actin-related protein 2/3 complex subunit 3	Arc18p
CAALFM_C105300CA	3642471	1657	1495	1795	5466	4783	5661	1649	5303	2.21589	2.62288e-32	6.99876e-31	Up	Metalloendopeptidase	metalloendopeptidase
CAALFM_C111800CA	3645325	71	57	66	204	236	188	65	209	2.21538	3.70851e-16	3.40796e-15	Up	AP complex subunit sigma	uncharacterized protein CAALFM_C111800CA
CAALFM_C210310CA	3643954	33	42	24	91	138	89	33	106	2.21212	2.0029e-08	8.85999e-08	Up	Kinesin-like protein	Kip2p
CAALFM_C407050WA	3642962	645	743	608	1825	2685	1898	665	2136	2.21203	1.18379e-29	2.65873e-28	Up	Alkaline dihydroceramidase	alkaline dihydroceramidase
CAALFM_C110500WA	3647188	255	300	241	819	861	872	265	851	2.21132	3.22091e-39	1.34792e-37	Up	Uncharacterized protein	uncharacterized protein CAALFM_C110500WA
CAALFM_C404770CA	3641117	1120	1298	1653	4168	4191	4668	1357	4342	2.19971	2.23416e-23	3.44725e-22	Up	Alpha-1,2-mannosyltransferase MNN22 (EC 2.4.1.-)	Mnn22p
CAALFM_CR03090CA	30515387	117	126	126	359	433	385	123	392	2.18699	5.27738e-26	9.38793e-25	Up	Mlc1p	Mlc1p
CAALFM_C100500CA	3639312	3075	3384	3228	10409	10625	9824	3229	10286	2.18551	3.26312e-68	7.03022e-66	Up	Lactoylglutathione lyase (EC 4.4.1.5) (Glyoxalase I)	lactoylglutathione lyase
CAALFM_C402820WA	3637896	9	14	12	35	28	50	12	38	2.16667	0.000230665	0.00057292	Up	MutS family protein	MutS family protein
CAALFM_C302480CA	3638350	1498	1999	1863	4964	6361	5607	1787	5644	2.15837	1.63525e-33	4.80418e-32	Up	Cytochrome c peroxidase, mitochondrial (CCP) (EC 1.11.1.5)	cytochrome-c peroxidase
CAALFM_C210650WA	30515168	11	12	18	27	52	52	14	44	2.14286	0.000186419	0.000469845	Up	Uncharacterized protein	uncharacterized protein CAALFM_C210650WA
CAALFM_CR10530WA	3639042	149	121	124	407	373	452	131	411	2.1374	1.03162e-20	1.31888e-19	Up	Uncharacterized protein	uncharacterized protein CAALFM_CR10530WA
CAALFM_C502780WA	3637803	26	34	33	80	121	90	31	97	2.12903	1.8693e-08	8.31325e-08	Up	GATA-type domain-containing protein	uncharacterized protein CAALFM_C502780WA
CAALFM_CR05210WA	3648081	47	37	60	150	157	144	48	150	2.125	5.4702e-11	3.15363e-10	Up	Uncharacterized protein	uncharacterized protein CAALFM_CR05210WA
CAALFM_C301100WA	3639834	34	42	37	108	124	121	38	118	2.10526	5.58308e-11	3.21234e-10	Up	Uncharacterized protein	uncharacterized protein CAALFM_C301100WA
CAALFM_C302700WA	3638408	44	49	24	110	138	115	39	121	2.10256	3.54113e-09	1.72086e-08	Up	Structural maintenance of chromosomes protein	cohesin subunit
CAALFM_C208490WA	3643899	471	648	656	1890	1893	1723	592	1835	2.09966	4.81646e-26	8.62073e-25	Up	Protein DSE1 (Daughter-specific expression protein 1)	Dse1p
CAALFM_C300720WA	3640531	141	155	143	357	620	376	146	451	2.08904	1.65347e-14	1.34709e-13	Up	Plasma membrane ATPase (EC 7.1.2.1)	H(+)-exporting P2-type ATPase
CAALFM_C206130WA	3644083	147	148	126	450	378	469	140	432	2.08571	6.86575e-21	8.93468e-20	Up	Chromosome segregation in meiosis protein 3	Csm3p
CAALFM_C406490CA	3642788	37	22	25	81	98	80	28	86	2.07143	1.01027e-07	4.1444e-07	Up	DNA primase large subunit	DNA primase subunit
CAALFM_C103870CA	3646407	80	116	98	180	489	232	98	300	2.06122	3.4196e-07	1.31996e-06	Up	GLOBIN domain-containing protein	uncharacterized protein CAALFM_C103870CA
CAALFM_C703350CA	3646722	227	226	233	742	713	643	229	699	2.0524	9.57812e-31	2.30231e-29	Up	Aldo-keto reductase superfamily protein	aldo-keto reductase superfamily protein
CAALFM_C400370WA	3645014	81	123	104	259	397	286	103	314	2.04854	9.00103e-14	6.81758e-13	Up	Formin-binding protein	formin-binding protein
CAALFM_C110270CA	3634884	724	735	735	2204	2239	2220	731	2221	2.0383	3.18423e-54	3.56205e-52	Up	Phosphatidylinositol transfer protein SFH5 (PITP SFH5)	Sfh5p
CAALFM_CR04210CA	3640941	566	546	965	2465	1729	2108	692	2101	2.03613	3.75852e-11	2.19732e-10	Up	MFS antiporter QDR1	multidrug transporter
CAALFM_C201730WA	3635732	54	77	47	129	259	150	59	179	2.0339	4.18949e-08	1.79457e-07	Up	Probable kinetochore protein SPC24	kinetochore-associated Ndc80 complex subunit
CAALFM_C108130CA	3640729	188	128	209	529	395	659	175	528	2.01714	1.61211e-10	8.88876e-10	Up	Telomerase reverse transcriptase (EC 2.7.7.49) (Telomerase catalytic subunit)	Tertp
CAALFM_C400980CA	3635610	59	87	79	199	191	289	75	226	2.01333	1.44018e-10	7.9786e-10	Up	Mrv1p	Mrv1p
CAALFM_C602890CA	3639239	190	131	211	607	308	684	177	533	2.0113	7.64277e-08	3.17331e-07	Up	Hpd1p	Hpd1p
CAALFM_C304200WA	3635184	104	154	140	390	371	438	133	400	2.00752	5.33796e-17	5.23624e-16	Up	Afp99p	Afp99p
CAALFM_C600400CA	3646087	34	28	34	80	119	90	32	96	2	3.79334e-08	1.62968e-07	Up	Uncharacterized protein	uncharacterized protein CAALFM_C600400CA
CAALFM_C701300CA	3645894	36	33	16	56	103	94	28	84	2	1.00343e-05	3.12303e-05	Up	DNA replication complex GINS protein PSF1	DNA replication protein
CAALFM_C703180CA	30515358	461	528	465	1467	1332	1563	485	1454	1.99794	2.29641e-33	6.71268e-32	Up	Histone H1	histone
CAALFM_C206770WA	3643515	137	144	171	395	517	442	151	451	1.98675	3.92192e-20	4.87475e-19	Up	Uncharacterized protein	uncharacterized protein CAALFM_C206770WA
CAALFM_CR05380CA	3648032	2245	2780	2804	6900	9147	7305	2610	7784	1.98238	7.0034e-30	1.59136e-28	Up	Flavodoxin-like fold family protein	flavodoxin-like fold family protein
CAALFM_C209220WA	3644061	20284	23917	24171	66717	66851	69904	22791	67824	1.97591	5.86462e-41	2.72916e-39	Up	Stress protein DDR48 (DNA damage-responsive protein 48) (DDRP 48)	DNA damage-responsive protein 48
CAALFM_C201650WA	3635741	26	25	28	83	49	99	26	77	1.96154	1.69712e-05	5.06524e-05	Up	mRNA (N6-adenosine)-methyltransferase	mRNA (N6-adenosine)-methyltransferase
CAALFM_C703830CA	3643147	27	25	26	64	106	62	26	77	1.96154	2.23057e-06	7.71415e-06	Up	Uncharacterized protein	uncharacterized protein CAALFM_C703830CA
CAALFM_C110750CA	30515043	4116	3765	4894	15408	9347	13075	4258	12610	1.96148	1.16793e-14	9.60942e-14	Up	H(+)-transporting V0 sector ATPase subunit e	H(+)-transporting V0 sector ATPase subunit e
CAALFM_C300220WA	3640558	6453	5779	6043	17176	16559	20387	6092	18041	1.96142	3.1716e-34	9.65926e-33	Up	Hgt19p	Hgt19p
CAALFM_C603960WA	3640269	4315	4137	4377	13118	12690	12090	4276	12633	1.9544	5.02821e-50	4.17844e-48	Up	Dipeptidyl peptidase 3 (EC 3.4.14.4) (Dipeptidyl aminopeptidase III) (Dipeptidyl peptidase III)	dipeptidyl-peptidase III
CAALFM_C703820CA	3643148	73	61	61	180	173	224	65	192	1.95385	1.91217e-12	1.27121e-11	Up	Uncharacterized protein	uncharacterized protein CAALFM_C703820CA
CAALFM_C700190WA	3637969	385	438	515	1310	1323	1319	446	1317	1.95291	1.07487e-25	1.87763e-24	Up	Uncharacterized protein	uncharacterized protein CAALFM_C700190WA
CAALFM_CR10330WA	3638939	17	17	23	44	66	58	19	56	1.94737	1.90595e-05	5.61931e-05	Up	Predicted GPI-anchored protein 11	Pga11p
CAALFM_C104170CA	3644715	735	930	875	2430	2573	2472	847	2492	1.94215	3.61984e-37	1.39448e-35	Up	Histone H2A.2	histone H2A
CAALFM_C601400WA	3641604	15	17	20	60	32	59	17	50	1.94118	0.000205073	0.000512859	Up	MFS domain-containing protein	uncharacterized protein CAALFM_C601400WA
CAALFM_C209490WA	3643818	57	60	69	140	238	169	62	182	1.93548	3.58387e-10	1.91612e-09	Up	4-nitrophenylphosphatase (PNPPase) (EC 3.1.3.41)	Pho13p
CAALFM_C500470CA	3641543	12	18	16	39	44	49	15	44	1.93333	0.000104467	0.000276221	Up	Kre62p	Kre62p
CAALFM_C304060CA	3647390	2551	3378	2636	6077	12305	6718	2855	8367	1.93065	7.70457e-13	5.3997e-12	Up	Coproporphyrinogen oxidase (EC 1.3.3.3)	coproporphyrinogen oxidase
CAALFM_C602130CA	3647550	18	12	8	22	54	39	13	38	1.92308	0.00106386	0.00236112	Up	Ctf5p	Ctf5p
CAALFM_C500740WA	3644120	23	25	31	79	63	86	26	76	1.92308	2.06105e-06	7.19205e-06	Up	Ctf8p	Ctf8p
CAALFM_C700310CA	3638045	492	535	553	1012	2228	1346	527	1529	1.90133	1.01961e-11	6.33661e-11	Up	Uncharacterized protein	uncharacterized protein CAALFM_C700310CA
CAALFM_C703410CA	3646716	36	52	32	111	145	92	40	116	1.9	5.56491e-08	2.35084e-07	Up	Uncharacterized protein	uncharacterized protein CAALFM_C703410CA
CAALFM_CR06500CA	3645274	113	90	123	325	251	370	109	315	1.88991	1.28048e-11	7.89043e-11	Up	Uncharacterized protein	uncharacterized protein CAALFM_CR06500CA
CAALFM_C111810WA	3645324	179	206	209	528	661	524	198	571	1.88384	2.59248e-23	3.94777e-22	Up	DNA helicase (EC 3.6.4.12)	ATP-dependent DNA helicase
CAALFM_C303910WA	3645658	815	866	909	2307	2670	2469	863	2482	1.87601	2.29833e-42	1.18313e-40	Up	Histone H2A.1	Hta1p
CAALFM_C203790CA	3637402	1957	2016	2128	5792	5831	5860	2034	5828	1.86529	8.81135e-47	5.75906e-45	Up	Asr3p	Asr3p
CAALFM_CR01930CA	3640106	299	219	320	914	580	903	279	799	1.8638	4.47433e-11	2.60012e-10	Up	Biotin synthase (EC 2.8.1.6)	biotin synthase
CAALFM_CR02240CA	3644915	26	24	17	82	25	83	22	63	1.86364	0.00117341	0.00258159	Up	Opt2p	Opt2p
CAALFM_C302330CA	3636550	8	7	6	19	20	20	7	20	1.85714	0.00761627	0.0145021	Up	Uncharacterized protein	uncharacterized protein CAALFM_C302330CA
CAALFM_C403370CA	3646796	92	134	106	258	368	322	111	316	1.84685	2.30752e-14	1.8438e-13	Up	Uncharacterized protein	uncharacterized protein CAALFM_C403370CA
CAALFM_CR04890WA	3647308	50	36	41	106	126	125	42	119	1.83333	4.10628e-09	1.97081e-08	Up	Holo-[acyl-carrier-protein] synthase	holo
CAALFM_C102360CA	3644575	15	23	15	45	38	71	18	51	1.83333	0.000166788	0.000423487	Up	1,3-beta-glucanosyltransferase PGA5 (EC 2.4.1.-) (Predicted GPI-anchored protein 5)	1,3-beta-glucanosyltransferase
CAALFM_C702770WA	3641364	142	195	206	428	640	467	181	512	1.82873	8.14258e-14	6.20778e-13	Up	Chitin synthase (EC 2.4.1.16)	chitin synthase
CAALFM_C400790CA	3645758	55	71	48	142	154	197	58	164	1.82759	5.17619e-10	2.72982e-09	Up	Mismatch repair ATPase	mismatch repair ATPase
CAALFM_C402340WA	3637883	1454	1650	1554	4126	4353	4673	1553	4384	1.82292	5.5517e-43	3.01815e-41	Up	Inhibitor I9 domain-containing protein	uncharacterized protein CAALFM_C402340WA
CAALFM_C306810WA	3638545	163	191	163	430	515	509	172	485	1.81977	2.01768e-23	3.12982e-22	Up	Anaphase-promoting complex subunit 2	anaphase promoting complex subunit 2
CAALFM_C700930WA	3637956	1624	1925	1538	4404	5378	4564	1696	4782	1.81958	1.84188e-41	8.92852e-40	Up	Alpha-1,4 glucan phosphorylase (EC 2.4.1.1)	glycogen phosphorylase
CAALFM_C111660WA	3645339	3569	4330	3904	10117	12526	10574	3934	11072	1.81444	4.66729e-40	2.01108e-38	Up	Glutamate decarboxylase (EC 4.1.1.15)	glutamate decarboxylase
CAALFM_C102270CA	3644566	918	843	1010	2501	2548	2750	924	2600	1.81385	7.782e-30	1.7614e-28	Up	2,4-dienoyl-CoA reductase ((3E)-enoyl-CoA-producing) (EC 1.3.1.124)	uncharacterized protein CAALFM_C102270CA
CAALFM_C400160CA	3645027	2760	3070	2920	8764	7512	8307	2917	8194	1.80905	1.19108e-34	3.74515e-33	Up	Ornithine aminotransferase (EC 2.6.1.13)	ornithine-oxo-acid transaminase
CAALFM_C100950CA	3639281	167	214	218	526	654	504	200	561	1.805	7.51424e-19	8.55388e-18	Up	Serine/threonine-protein kinase (EC 2.7.11.21)	polo kinase
CAALFM_C301440CA	3636632	18	21	21	48	57	63	20	56	1.8	1.89101e-05	5.5866e-05	Up	Uncharacterized protein (Fragment)	uncharacterized protein CAALFM_C301440CA, partial
CAALFM_C301820WA	3636584	288	294	350	893	708	1004	311	868	1.791	1.5656e-15	1.37155e-14	Up	Beta-glucosidase (EC 3.2.1.21)	uncharacterized protein CAALFM_C301820WA
CAALFM_CR02200CA	3644944	319	305	276	842	790	880	300	837	1.79	1.14984e-28	2.42342e-27	Up	DNA repair protein RAD51 homolog	recombinase
CAALFM_C206760CA	3648022	52	52	52	120	178	136	52	145	1.78846	7.03044e-10	3.6711e-09	Up	Uncharacterized protein	uncharacterized protein CAALFM_C206760CA
CAALFM_C404080CA	3641226	567	711	1229	3377	1091	2518	836	2329	1.78589	0.0125872	0.0228669	Up	Cell wall protein PGA31 (GPI-anchored protein 31) (LDG family protein 5)	Pga31p
CAALFM_C104690CA	3644767	12	17	13	20	72	26	14	39	1.78571	0.0057672	0.0112088	Up	Rad21_Rec8_N domain-containing protein	uncharacterized protein CAALFM_C104690CA
CAALFM_C500390CA	3641552	219	228	179	552	664	520	209	579	1.77033	4.33793e-23	6.50354e-22	Up	Uncharacterized protein	uncharacterized protein CAALFM_C500390CA
CAALFM_CR00910WA	30515371	272	230	328	687	768	844	277	766	1.76534	1.60805e-16	1.51115e-15	Up	Uncharacterized protein	uncharacterized protein CAALFM_CR00910WA
CAALFM_C109240CA	3634901	43	34	54	120	86	156	44	121	1.75	4.0913e-06	1.35995e-05	Up	Uncharacterized protein	uncharacterized protein CAALFM_C109240CA
CAALFM_CR02820WA	3642562	2442	2367	2472	6462	6628	6865	2427	6652	1.74083	1.13154e-46	7.31351e-45	Up	Phosphoglucomutase (alpha-D-glucose-1,6-bisphosphate-dependent) (EC 5.4.2.2)	phosphoglucomutase
CAALFM_C102210WA	3644594	959	1172	1040	2735	3235	2717	1057	2896	1.73983	2.40313e-36	8.57607e-35	Up	Uncharacterized protein	uncharacterized protein CAALFM_C102210WA
CAALFM_C206720WA	3648026	1229	1326	1177	3054	3777	3390	1244	3407	1.73875	5.2175e-46	3.29893e-44	Up	Gre2p	Gre2p
CAALFM_C702250WA	3637003	11	14	19	39	15	70	15	41	1.73333	0.00755641	0.0143975	Up	DUF4451 domain-containing protein	uncharacterized protein CAALFM_C702250WA
CAALFM_C206620WA	3646564	87	77	60	198	244	173	75	205	1.73333	1.85775e-11	1.12334e-10	Up	Conserved oligomeric Golgi complex subunit 8 (Component of oligomeric Golgi complex 8)	Golgi transport complex subunit
CAALFM_C210660WA	3641249	317	403	479	1061	1117	1097	400	1092	1.73	1.79993e-17	1.8466e-16	Up	Transcriptional regulatory protein ASH1	DNA-binding transcription repressor
CAALFM_C302070CA	3636576	11	8	15	36	20	34	11	30	1.72727	0.00512651	0.0100712	Up	TauD domain-containing protein	uncharacterized protein CAALFM_C302070CA
CAALFM_CR09570WA	3647098	188	276	216	578	685	595	227	619	1.72687	1.54857e-19	1.84214e-18	Up	Uncharacterized protein	uncharacterized protein CAALFM_CR09570WA
CAALFM_C207620WA	3645194	42	57	60	145	164	124	53	144	1.71698	3.63102e-09	1.7616e-08	Up	DH domain-containing protein	uncharacterized protein CAALFM_C207620WA
CAALFM_C106700WA	3639511	345	381	407	901	1113	1063	378	1026	1.71429	1.36026e-25	2.36199e-24	Up	Uncharacterized protein	uncharacterized protein CAALFM_C106700WA
CAALFM_C305080WA	3635243	27	27	31	63	85	81	28	76	1.71429	2.39352e-06	8.23006e-06	Up	PKS_ER domain-containing protein	uncharacterized protein CAALFM_C305080WA
CAALFM_C400080CA	3648065	484	418	494	1469	898	1415	465	1261	1.71183	5.94749e-12	3.78933e-11	Up	Beta-lactamase domain-containing protein	uncharacterized protein CAALFM_C400080CA
CAALFM_C104060WA	3644694	155	145	167	468	320	481	156	423	1.71154	1.19815e-11	7.40666e-11	Up	Ifi3p	Ifi3p
CAALFM_C103510CA	3636916	1895	2283	2093	5150	6193	5632	2090	5658	1.70718	1.08661e-38	4.48284e-37	Up	Uncharacterized protein	uncharacterized protein CAALFM_C103510CA
CAALFM_C206340WA	3646929	73	80	89	272	128	258	81	219	1.7037	1.44402e-06	5.15014e-06	Up	Transcriptional regulator EFH1 (EFG1 homolog 1)	Efh1p
CAALFM_C106620CA	3639545	8	13	10	15	47	18	10	27	1.7	0.0189899	0.0331327	Up	Uncharacterized protein	uncharacterized protein CAALFM_C106620CA
CAALFM_CR05830CA	3646705	108	106	80	215	341	236	98	264	1.69388	3.25771e-11	1.91029e-10	Up	Inositol phosphosphingolipid phospholipase	inositol phosphosphingolipid phospholipase
CAALFM_C109060CA	3634772	536	562	595	1421	1504	1613	564	1513	1.68262	1.60839e-30	3.81878e-29	Up	Uncharacterized protein	uncharacterized protein CAALFM_C109060CA
CAALFM_CR09070CA	3641926	105	116	84	224	321	274	102	273	1.67647	2.68237e-13	1.95776e-12	Up	Uncharacterized protein	uncharacterized protein CAALFM_CR09070CA
CAALFM_C104340CA	3644685	220	371	359	756	978	805	317	846	1.66877	1.30848e-12	8.86927e-12	Up	Uncharacterized protein	uncharacterized protein CAALFM_C104340CA
CAALFM_C504130CA	3636523	329	435	340	818	1171	957	368	982	1.66848	1.94372e-19	2.28879e-18	Up	Chitinase 2 (EC 3.2.1.14)	Cht2p
CAALFM_C113160WA	3636159	1811	2328	2228	5081	5825	6010	2122	5639	1.6574	1.36668e-26	2.52094e-25	Up	Psa2p	Psa2p
CAALFM_C303410CA	3638353	4090	4123	4218	10947	10664	11401	4144	11004	1.65541	3.86197e-42	1.93665e-40	Up	Glyco_hydro_63 domain-containing protein	uncharacterized protein CAALFM_C303410CA
CAALFM_C603600CA	3640295	13	25	23	51	38	69	20	53	1.65	0.000711319	0.00162903	Up	Uncharacterized protein	uncharacterized protein CAALFM_C603600CA
CAALFM_CR07150WA	3648348	5494	5866	5961	15359	15738	14747	5774	15281	1.64652	2.3207e-45	1.4062e-43	Up	Phosphotransferase (EC 2.7.1.-)	glucokinase
CAALFM_C200240CA	3638899	464	457	595	1514	800	1691	505	1335	1.64356	6.05511e-08	2.54867e-07	Up	Cell surface superoxide dismutase [Cu-Zn] 6 (EC 1.15.1.1) (Predicted GPI-anchored protein 9)	Sod6p
CAALFM_C307970CA	3647455	16	17	10	27	42	42	14	37	1.64286	0.0014362	0.00308557	Up	Tlo8p	Tlo8p
CAALFM_C406190CA	3642817	248	208	222	654	441	695	226	597	1.64159	1.63318e-11	9.93746e-11	Up	ATP-dependent DNA helicase MPH1 (EC 3.6.4.12) (FANCM-like protein 1)	3\\'-5\\' DNA helicase
CAALFM_C111530CA	3645334	56	51	43	146	89	161	50	132	1.64	1.84384e-06	6.48464e-06	Up	Sulfonate dioxygenase	sulfonate dioxygenase
CAALFM_CR06860CA	3647320	299	330	227	508	1068	674	285	750	1.63158	1.63888e-09	8.23259e-09	Up	Phenylpyruvate decarboxylase	phenylpyruvate decarboxylase
CAALFM_C305230WA	3635197	60	91	60	170	182	200	70	184	1.62857	5.1378e-10	2.71203e-09	Up	Candidapepsin-3 (EC 3.4.23.24) (ACP 3) (Aspartate protease 3) (Secreted aspartic protease 3)	Sap3p
CAALFM_C302290WA	3636556	2350	2234	2558	6946	4846	6936	2381	6243	1.62201	2.17372e-15	1.89289e-14	Up	DUF155 domain-containing protein	uncharacterized protein CAALFM_C302290WA
CAALFM_CR04030WA	3640970	205	217	202	506	581	547	208	545	1.62019	4.7181e-25	8.0015e-24	Up	Nip100p	Nip100p
CAALFM_C300210CA	3640560	543	453	634	1664	746	1856	543	1422	1.61878	0.00240725	0.00499036	Up	Uncharacterized protein	uncharacterized protein CAALFM_C300210CA
CAALFM_CR04480CA	3641012	610	543	632	1684	1179	1796	595	1553	1.61008	2.64046e-13	1.92959e-12	Up	Cysteine proteinase 1, mitochondrial (EC 3.4.22.40)	bleomycin hydrolase
CAALFM_CR10860CA	3638965	255	319	273	671	832	700	282	734	1.60284	5.36346e-23	7.97935e-22	Up	Cta26p	Cta26p
CAALFM_C302830WA	3638420	367	396	368	905	1017	1018	377	980	1.59947	1.68906e-31	4.30933e-30	Up	Transcription factor TFIIIC subunit	transcription factor TFIIIC subunit
CAALFM_C701840WA	3637052	250	308	244	650	804	627	267	694	1.59925	4.99014e-21	6.55252e-20	Up	Ras GTPase-activating-like protein IQG1 (Cytokinesis protein 1) (IQGAP-related protein 1)	Iqg1p
CAALFM_C305960WA	3641729	74	68	66	140	235	161	69	179	1.5942	1.08648e-08	4.94526e-08	Up	Ase1p	Ase1p
CAALFM_C111590WA	3645329	2039	1902	1928	5853	4412	4938	1956	5068	1.591	4.11244e-21	5.42451e-20	Up	Phospholipase (EC 3.1.4.4)	phospholipase D
CAALFM_C302550CA	3638373	26	30	17	69	63	55	24	62	1.58333	4.93868e-05	0.000137062	Up	Dcg1p	Dcg1p
CAALFM_C204740CA	3647786	82	93	81	190	253	214	85	219	1.57647	2.06461e-12	1.37098e-11	Up	Uncharacterized protein	uncharacterized protein CAALFM_C204740CA
CAALFM_C112880CA	3636151	220	267	335	639	607	868	274	705	1.57299	1.81895e-10	9.98192e-10	Up	HTH CENPB-type domain-containing protein	uncharacterized protein CAALFM_C112880CA
CAALFM_C102060WA	30514968	91	69	80	214	200	201	80	205	1.5625	2.91611e-11	1.72213e-10	Up	Uncharacterized protein	uncharacterized protein CAALFM_C102060WA
CAALFM_C302360CA	3636617	74	91	90	219	156	277	85	217	1.55294	1.48823e-07	5.96627e-07	Up	Sulfatase domain-containing protein	uncharacterized protein CAALFM_C302360CA
CAALFM_CR07460CA	3646049	258	311	338	632	991	688	302	770	1.54967	7.77156e-13	5.44009e-12	Up	Uncharacterized protein	uncharacterized protein CAALFM_CR07460CA
CAALFM_CR02680WA	3642573	28	36	29	72	102	63	31	79	1.54839	1.38937e-05	4.21594e-05	Up	Probable kinetochore protein NDC80	kinetochore-associated Ndc80 complex subunit
CAALFM_C206240WA	30515133	39	48	38	83	125	113	42	107	1.54762	4.00189e-07	1.5285e-06	Up	Small nuclear ribonucleoprotein Sm D2 (Sm-D2) (snRNP core protein D2)	mRNA splicing protein
CAALFM_CR07220CA	3646040	197	206	220	534	444	609	208	529	1.54327	6.89944e-14	5.29473e-13	Up	Uncharacterized protein	uncharacterized protein CAALFM_CR07220CA
CAALFM_C210060CA	3643948	307	300	296	667	847	781	301	765	1.54153	2.48525e-24	4.06088e-23	Up	Putative pantetheine-phosphate adenylyltransferase	putative pantetheine-phosphate adenylyltransferase
CAALFM_C209820WA	3643801	147	173	151	329	496	372	157	399	1.5414	8.82504e-14	6.71049e-13	Up	Uncharacterized protein	uncharacterized protein CAALFM_C209820WA
CAALFM_C109150WA	3634945	364	270	393	1053	354	1199	342	869	1.54094	0.0185672	0.0324731	Up	Alternative oxidase (EC 1.-.-.-)	Aox2p
CAALFM_C305330CA	3643650	278	335	332	845	744	812	315	800	1.53968	2.67509e-19	3.13098e-18	Up	Uncharacterized protein	uncharacterized protein CAALFM_C305330CA
CAALFM_CR00380WA	3639682	77	62	61	193	120	196	67	170	1.53731	4.64024e-07	1.75388e-06	Up	Oxidored_FMN domain-containing protein	uncharacterized protein CAALFM_CR00380WA
CAALFM_C207210CA	3643482	843	901	834	2070	2266	2194	859	2177	1.53434	4.95883e-43	2.72127e-41	Up	cAMP-dependent protein kinase catalytic subunit	cAMP-dependent protein kinase catalytic subunit
CAALFM_C209910CA	30515162	30	37	28	73	87	82	32	81	1.53125	2.15174e-06	7.4795e-06	Up	Uncharacterized protein	uncharacterized protein CAALFM_C209910CA
CAALFM_C702290WA	3636938	63	55	47	102	168	147	55	139	1.52727	1.78589e-07	7.13007e-07	Up	F-box domain-containing protein	uncharacterized protein CAALFM_C702290WA
CAALFM_C500010WA	3647880	39	48	48	102	101	136	45	113	1.51111	6.75388e-07	2.50877e-06	Up	Tlo11p	Tlo11p
CAALFM_C205130WA	3643458	378	415	422	979	937	1133	405	1016	1.50864	2.71208e-20	3.41476e-19	Up	Uncharacterized protein	uncharacterized protein CAALFM_C205130WA
CAALFM_C203270WA	3637431	20470	24965	18825	47155	64539	49500	21420	53731	1.50845	1.65541e-23	2.59556e-22	Up	Phosphoglycerate mutase (PGAM) (EC 5.4.2.11) (BPG-dependent PGAM) (MPGM) (Phosphoglyceromutase)	phosphoglycerate mutase
CAALFM_CR02800CA	3642559	440	434	372	899	1282	939	415	1040	1.50602	4.36462e-19	5.0375e-18	Up	Uncharacterized protein	uncharacterized protein CAALFM_CR02800CA
CAALFM_C110360CA	3634836	181	205	166	365	571	442	184	459	1.49457	1.64169e-13	1.22119e-12	Up	Uncharacterized protein	uncharacterized protein CAALFM_C110360CA
CAALFM_CR03510WA	3643202	24	39	30	87	62	82	31	77	1.48387	4.08781e-05	0.000115543	Up	Uncharacterized protein	uncharacterized protein CAALFM_CR03510WA
CAALFM_CR09470WA	3641938	51	54	40	114	139	105	48	119	1.47917	1.1472e-07	4.66989e-07	Up	Axl1p	Axl1p
CAALFM_C107480CA	3646667	45	46	34	99	82	132	42	104	1.47619	5.38605e-06	1.7562e-05	Up	Uncharacterized protein	uncharacterized protein CAALFM_C107480CA
CAALFM_C503520WA	3646970	54	90	79	188	167	195	74	183	1.47297	3.38831e-08	1.46215e-07	Up	Uncharacterized protein	uncharacterized protein CAALFM_C503520WA
CAALFM_C200010WA	3647926	123	181	122	335	392	327	142	351	1.47183	1.12741e-12	7.69734e-12	Up	Tlo5p	Tlo5p
CAALFM_C403960WA	30515264	160	220	125	285	585	376	168	415	1.47024	3.42372e-07	1.32067e-06	Up	Uncharacterized protein	uncharacterized protein CAALFM_C403960WA
CAALFM_CR07490CA	3646046	2530	2499	2642	6072	6603	6269	2557	6315	1.46969	8.90594e-40	3.78145e-38	Up	Phosphotransferase (EC 2.7.1.-)	Glk4p
CAALFM_C209100CA	3644113	142	131	133	301	352	347	135	333	1.46667	7.73082e-16	6.93306e-15	Up	SWIM-type domain-containing protein	uncharacterized protein CAALFM_C209100CA
CAALFM_C209230CA	3644063	12405	14255	13700	32408	32946	34188	13453	33181	1.46644	8.59265e-36	2.97521e-34	Up	Kis1p	Kis1p
CAALFM_C100400WA	3639289	1684	1910	2172	5479	4037	4704	1922	4740	1.46618	1.95192e-14	1.57699e-13	Up	Survival factor 1	Svf1p
CAALFM_C600890WA	3644028	2159	2245	2182	5349	5092	5792	2195	5411	1.46515	1.25786e-31	3.25199e-30	Up	VASt domain-containing protein	uncharacterized protein CAALFM_C600890WA
CAALFM_C102630CA	3636816	450	463	565	1305	1149	1190	493	1215	1.4645	7.7039e-17	7.40721e-16	Up	Glucan 1,3-beta-glucosidase 2 (EC 3.2.1.58) (Exo-1,3-beta-glucanase 2)	glucan exo-1,3-beta-glucosidase
CAALFM_CR02500WA	3647696	46	55	62	126	119	155	54	133	1.46296	2.88319e-07	1.12397e-06	Up	Uncharacterized protein	uncharacterized protein CAALFM_CR02500WA
CAALFM_C104020CA	3646427	1881	2140	1970	4386	5674	4689	1997	4916	1.46169	1.8025e-30	4.26225e-29	Up	Csh1p	Csh1p
CAALFM_C111700CA	3645321	972	1205	1038	2216	3213	2486	1072	2638	1.46082	1.00712e-19	1.21797e-18	Up	Mrf1p	Mrf1p
CAALFM_C503930CA	3647447	87	103	92	221	278	195	94	231	1.45745	7.9158e-11	4.48793e-10	Up	Metallophos domain-containing protein	uncharacterized protein CAALFM_C503930CA
CAALFM_C703360WA	3646721	9257	9674	9839	25311	21732	23524	9590	23522	1.45276	5.60055e-27	1.07166e-25	Up	Carboxypeptidase (EC 3.4.16.-)	carboxypeptidase C
CAALFM_CR06740WA	3646616	85	80	71	200	182	196	79	193	1.44304	8.51858e-11	4.80626e-10	Up	Spindle pole body component	uncharacterized protein CAALFM_CR06740WA
CAALFM_C600880WA	3644027	827	885	809	2091	1933	2132	840	2052	1.44286	3.82705e-29	8.36916e-28	Up	Peroxin-7	Pex7p
CAALFM_C501230CA	3642618	1265	1188	1266	3069	2922	3092	1240	3028	1.44194	1.04611e-29	2.35861e-28	Up	Glucose-6-phosphate 1-epimerase (EC 5.1.3.15)	glucose-6-phosphate 1-epimerase
CAALFM_C502860CA	3637744	960	1253	1371	2603	3465	2684	1195	2917	1.441	9.49772e-15	7.87012e-14	Up	Putative NADPH-dependent methylglyoxal reductase GRP2 (EC 1.1.1.283) (Cytoplasmic antigenic protein 2)	Grp2p
CAALFM_CR08270WA	3642101	21	17	11	50	16	50	16	39	1.4375	0.0147362	0.0263189	Up	Uncharacterized protein	uncharacterized protein CAALFM_CR08270WA
CAALFM_C208470CA	3643901	35	50	31	73	124	88	39	95	1.4359	1.76386e-05	5.25096e-05	Up	Stn1p	Stn1p
CAALFM_C700880CA	3638052	85	100	72	167	305	155	86	209	1.43023	1.80674e-06	6.35802e-06	Up	PSP1 C-terminal domain-containing protein	uncharacterized protein CAALFM_C700880CA
CAALFM_C503380WA	3646349	29	31	25	59	64	82	28	68	1.42857	5.36946e-05	0.000148451	Up	Actin-related protein 1	actin-related protein 1
CAALFM_C405940WA	3646526	212	262	228	535	596	573	234	568	1.42735	3.4975e-20	4.35652e-19	Up	Pps1p	Pps1p
CAALFM_C600770CA	3647079	68	92	64	174	209	163	75	182	1.42667	2.12183e-09	1.05223e-08	Up	ERCC4 domain-containing protein	uncharacterized protein CAALFM_C600770CA
CAALFM_C700750WA	30515350	741	756	799	1915	1675	1971	765	1854	1.42353	3.23438e-21	4.31522e-20	Up	Long-chain fatty acid transporter	long-chain fatty acid transporter
CAALFM_C601560WA	3641652	24	27	26	54	64	72	26	63	1.42308	4.78717e-05	0.000133039	Up	Uncharacterized protein	uncharacterized protein CAALFM_C601560WA
CAALFM_CR06340CA	3644847	8780	9871	9324	21352	25366	20945	9325	22554	1.41866	2.93141e-35	9.68865e-34	Up	Glucose-6-phosphate isomerase (GPI) (EC 5.3.1.9) (Phosphoglucose isomerase) (PGI) (Phosphohexose isomerase) (PHI)	glucose-6-phosphate isomerase
CAALFM_C302310WA	3636553	233	321	337	1020	295	838	297	718	1.41751	0.0247119	0.0420566	Up	Ammonium transporter	ammonium permease
CAALFM_C106120CA	3639850	29	32	12	46	76	51	24	58	1.41667	0.00147238	0.00315812	Up	Uncharacterized protein	uncharacterized protein CAALFM_C106120CA
CAALFM_C701390WA	3645892	36	35	51	70	124	102	41	99	1.41463	3.882e-05	0.0001101	Up	Uncharacterized protein	uncharacterized protein CAALFM_C701390WA
CAALFM_C207220WA	3643483	2950	3435	3053	7008	8660	7121	3146	7596	1.41449	7.90246e-32	2.08003e-30	Up	Proteasome assembly chaperone 2	uncharacterized protein CAALFM_C207220WA
CAALFM_CR10020CA	3639032	777	695	809	1753	1846	1900	760	1833	1.41184	4.13195e-24	6.65805e-23	Up	Protein OS-9 homolog	uncharacterized protein CAALFM_CR10020CA
CAALFM_C602100WA	3647554	15789	16420	21482	58139	23444	47702	17897	43095	1.40795	0.00253094	0.00523002	Up	Uncharacterized protein	uncharacterized protein CAALFM_C602100WA
CAALFM_C105560WA	30514995	7244	7562	9226	21439	14042	22355	8011	19279	1.40657	2.87131e-10	1.54366e-09	Up	6,7-dimethyl-8-ribityllumazine synthase (DMRL synthase) (EC 2.5.1.78)	lumazine synthase
CAALFM_C100090WA	3639304	94	72	70	184	198	188	79	190	1.40506	3.99401e-10	2.12563e-09	Up	Peroxin/Ferlin domain-containing protein	uncharacterized protein CAALFM_C100090WA
CAALFM_C208580WA	3643916	16	28	16	43	58	42	20	48	1.4	0.000991246	0.00221347	Up	Uncharacterized protein	uncharacterized protein CAALFM_C208580WA
CAALFM_C303690WA	3645647	62	63	57	85	221	133	61	146	1.39344	6.4119e-05	0.000175686	Up	Uncharacterized protein	uncharacterized protein CAALFM_C303690WA
CAALFM_C109660WA	3634871	2018	1868	1986	4636	4443	4967	1957	4682	1.39244	2.5831e-27	5.04224e-26	Up	Doa1p	Doa1p
CAALFM_C700230WA	3637982	128	98	111	234	267	299	112	267	1.38393	1.24357e-10	6.91571e-10	Up	Aa_trans domain-containing protein	uncharacterized protein CAALFM_C700230WA
CAALFM_C108140WA	3640730	75	67	66	154	172	166	69	164	1.37681	1.43105e-09	7.23234e-09	Up	CMP/dCMP-type deaminase domain-containing protein	uncharacterized protein CAALFM_C108140WA
CAALFM_C108180CA	3640743	2710	2518	2570	6386	6239	5849	2599	6158	1.36937	3.58225e-33	1.0265e-31	Up	Oxysterol-binding protein related protein	oxysterol-binding protein related protein
CAALFM_C600240CA	3646062	275	230	213	546	551	601	239	566	1.3682	1.0562e-16	1.0039e-15	Up	Uncharacterized protein	uncharacterized protein CAALFM_C600240CA
CAALFM_C306640WA	3642251	35	25	29	66	69	78	30	71	1.36667	3.93577e-05	0.000111462	Up	Uncharacterized protein	uncharacterized protein CAALFM_C306640WA
CAALFM_C110780CA	3644441	1067	1137	1385	2630	2927	2923	1196	2827	1.36371	7.38495e-18	7.82482e-17	Up	Adenosine 5'-monophosphoramidase HNT1 (EC 3.-.-.-) (Histidine triad nucleotide-binding protein HNT1) (HINT)	adenosine 5\\'-monophosphoramidase
CAALFM_C202880CA	3642971	314	346	316	807	773	724	325	768	1.36308	7.95315e-22	1.09629e-20	Up	Ebp7p	Ebp7p
CAALFM_C500370WA	30515293	6006	6196	6606	15203	14350	14851	6269	14801	1.36098	3.21009e-28	6.52905e-27	Up	Cofilin (Actin-depolymerizing factor 1)	cofilin
CAALFM_C104350CA	3647996	366	490	392	955	881	1109	416	982	1.36058	7.25981e-15	6.08506e-14	Up	Uncharacterized protein	uncharacterized protein CAALFM_C104350CA
CAALFM_C302280CA	3636557	4728	5600	5880	14471	10310	13446	5403	12742	1.35832	3.82374e-13	2.76307e-12	Up	Glutamine--fructose-6-phosphate aminotransferase [isomerizing] (GFAT) (EC 2.6.1.16) (D-fructose-6-phosphate amidotransferase) (Hexosephosphate aminotransferase)	glutamine--fructose-6-phosphate transaminase (isomerizing)
CAALFM_C400200CA	3645031	2046	1522	2108	3899	5417	4061	1892	4459	1.35677	6.32465e-13	4.49177e-12	Up	Bifunctional cysteine synthase/O-acetylhomoserine aminocarboxypropyltransferase	bifunctional cysteine synthase/O-acetylhomoserine aminocarboxypropyltransferase
CAALFM_C114060WA	3643344	1425	1310	1460	2810	4059	2932	1398	3267	1.33691	8.35543e-17	8.02039e-16	Up	17-beta-hydroxysteroid dehydrogenase-like protein	17-beta-hydroxysteroid dehydrogenase-like protein
CAALFM_C104740WA	3644780	609	762	649	1373	1852	1487	673	1571	1.33432	3.97449e-19	4.59635e-18	Up	Aldo-keto reductase superfamily protein	aldo-keto reductase superfamily protein
CAALFM_C703090CA	3641401	174	227	237	483	517	490	213	497	1.33333	1.1315e-13	8.5258e-13	Up	Ssp96p	Ssp96p
CAALFM_CR10100CA	3638966	166	289	365	399	953	553	273	635	1.32601	0.01394	0.0250972	Up	Inositol-3-phosphate synthase (MIP synthase) (EC 5.5.1.4) (Myo-inositol 1-phosphate synthase) (IPS) (MI-1-P synthase)	inositol-3-phosphate synthase
CAALFM_C207590WA	3645215	1199	1205	1420	2642	3034	3207	1275	2961	1.32235	9.38389e-19	1.06199e-17	Up	V-type proton ATPase subunit G	H(+)-transporting V1 sector ATPase subunit G
CAALFM_C210000CA	30515163	47	47	46	118	85	125	47	109	1.31915	6.69811e-06	2.15503e-05	Up	C2H2-type domain-containing protein	uncharacterized protein CAALFM_C210000CA
CAALFM_C204480WA	3645464	426	353	415	955	691	1122	398	923	1.3191	2.38605e-09	1.17924e-08	Up	PKS_ER domain-containing protein	uncharacterized protein CAALFM_C204480WA
CAALFM_CR07680CA	3648193	39	55	41	78	136	98	45	104	1.31111	2.6971e-05	7.78226e-05	Up	RRM domain-containing protein	uncharacterized protein CAALFM_CR07680CA
CAALFM_C505200CA	3636467	2007	2172	2042	4767	5187	4425	2074	4793	1.31099	1.80503e-34	5.55547e-33	Up	Uncharacterized protein	uncharacterized protein CAALFM_C505200CA
CAALFM_C210350CA	3643941	4919	3926	5346	12539	5736	14497	4730	10924	1.30951	0.00785112	0.014913	Up	Acetyl-coenzyme A synthetase (EC 6.2.1.1)	acetate--CoA ligase 1
CAALFM_C202410WA	3635755	1458	1571	1470	3352	3459	3576	1500	3462	1.308	1.07075e-34	3.38507e-33	Up	Endoplasmic reticulum transmembrane protein	uncharacterized protein CAALFM_C202410WA
CAALFM_C305340WA	3643674	95	84	75	169	235	184	85	196	1.30588	4.56943e-09	2.17693e-08	Up	Dol-P-Glc:Glc(2)Man(9)GlcNAc(2)-PP-Dol alpha-1,2-glucosyltransferase (EC 2.4.1.256) (Alpha-1,2-glucosyltransferase ALG10-A) (Alpha-2-glucosyltransferase ALG10) (Asparagine-linked glycosylation protein 10) (Dolichyl-phosphoglucose-dependent glucosyltransferase ALG10)	dolichyl-P-Glc:Glc(2)Man(9)GlcNAc(2)-PP-dolichol alpha-1,2- glucosyltransferase
CAALFM_CR09750CA	3639009	947	1023	902	2282	2136	2191	957	2203	1.30199	2.31126e-28	4.80165e-27	Up	Phosphatidylinositol-3-phosphate-binding ubiquitin-protein ligase	phosphatidylinositol-3-phosphate-binding ubiquitin-protein ligase
CAALFM_CR02880WA	3642584	80	74	76	151	194	185	77	177	1.2987	4.64081e-09	2.20913e-08	Up	Uncharacterized protein	uncharacterized protein CAALFM_CR02880WA
CAALFM_C108790WA	3634790	2037	1228	2299	5220	2594	4965	1855	4260	1.2965	0.00886924	0.0166481	Up	Spermine transporter	spermine transporter
CAALFM_CR08310CA	3642078	24	26	30	44	69	72	27	62	1.2963	0.000422933	0.00100581	Up	TauD domain-containing protein	uncharacterized protein CAALFM_CR08310CA
CAALFM_C210200WA	3643928	178	166	109	270	448	320	151	346	1.29139	7.71812e-08	3.2023e-07	Up	Dolichyl-diphosphooligosaccharide--protein glycosyltransferase subunit OST2 (Oligosaccharyl transferase subunit OST2)	dolichyl-diphosphooligosaccharide-protein glycotransferase
CAALFM_C503060CA	3637827	41	23	30	65	80	69	31	71	1.29032	0.000187998	0.000473207	Up	Tna1p	Tna1p
CAALFM_C205730CA	3645575	539	565	532	1101	1442	1198	545	1247	1.28807	2.70111e-22	3.84165e-21	Up	GPI-anchored wall transfer protein 1 (EC 2.3.-.-)	glucosaminyl-phosphotidylinositol O-acyltransferase
CAALFM_C209030WA	3645793	384	418	392	864	876	985	398	908	1.28141	2.57056e-20	3.24359e-19	Up	DUF202 domain-containing protein	uncharacterized protein CAALFM_C209030WA
CAALFM_C604420WA	3645951	1911	2474	2091	4078	5896	4768	2159	4914	1.27605	1.37234e-16	1.29804e-15	Up	Uncharacterized protein	uncharacterized protein CAALFM_C604420WA
CAALFM_C700170WA	3637971	873	837	916	2237	1516	2217	875	1990	1.27429	7.54698e-11	4.29558e-10	Up	Putative zinc metalloprotease	putative zinc metalloprotease
CAALFM_C600510CA	3647148	160	153	124	297	377	321	146	332	1.27397	1.11077e-12	7.59263e-12	Up	Recombinase	recombinase
CAALFM_C301950CA	3636599	504	673	595	1158	1603	1265	591	1342	1.27073	8.37578e-15	6.97023e-14	Up	Uncharacterized protein	uncharacterized protein CAALFM_C301950CA
CAALFM_CR05670CA	3646685	3451	3889	3507	7733	8777	8107	3616	8206	1.26936	4.97819e-38	1.95663e-36	Up	Transcriptional regulator HMO1 (High mobility group protein 1)	Hmo1p
CAALFM_CR04870CA	3647310	200	224	195	462	463	475	206	467	1.26699	7.01739e-17	6.76952e-16	Up	Aldedh domain-containing protein	uncharacterized protein CAALFM_CR04870CA
CAALFM_C503950WA	3647445	75	76	40	112	178	145	64	145	1.26562	1.42303e-05	4.3046e-05	Up	Oxidant-induced cell-cycle arrest protein 5	uncharacterized protein CAALFM_C503950WA
CAALFM_CR05340CA	3648027	2735	3256	2696	5034	8214	6422	2896	6557	1.26416	4.28846e-14	3.34396e-13	Up	Ife2p	Ife2p
CAALFM_C101070CA	3640172	108	124	97	206	357	185	110	249	1.26364	2.1587e-06	7.49681e-06	Up	Uncharacterized protein	uncharacterized protein CAALFM_C101070CA
CAALFM_C404030WA	3641214	37	17	26	49	24	111	27	61	1.25926	0.0215089	0.0371489	Up	Jen2p	Jen2p
CAALFM_C402990CA	3637937	896	1055	877	1574	2891	1926	943	2130	1.25875	2.80154e-10	1.50894e-09	Up	Gst2p	Gst2p
CAALFM_CR08920WA	3641911	899	798	1041	2126	1769	2291	913	2062	1.25849	6.13519e-12	3.90464e-11	Up	Uncharacterized protein	uncharacterized protein CAALFM_CR08920WA
CAALFM_C112730WA	3646820	428	510	379	912	1186	876	439	991	1.2574	2.53487e-15	2.19425e-14	Up	RVS161-like protein RVS162	Rvs162p
CAALFM_C108320WA	3640767	8896	9017	9962	21743	21993	19165	9292	20967	1.25646	2.49588e-23	3.81064e-22	Up	Transketolase (EC 2.2.1.1)	transketolase
CAALFM_C403590CA	3645368	954	745	847	2002	1760	1980	849	1914	1.25442	8.73879e-16	7.79655e-15	Up	Oxysterol-binding protein related protein	oxysterol-binding protein related protein
CAALFM_C102100WA	3644578	57	95	60	122	210	147	71	160	1.25352	1.39114e-05	4.2191e-05	Up	Kinesin motor domain-containing protein	uncharacterized protein CAALFM_C102100WA
CAALFM_C100710CA	3639329	403	458	356	768	1256	719	406	914	1.25123	2.38925e-09	1.17982e-08	Up	Tubulin beta chain	beta-tubulin
CAALFM_C107230WA	3644459	661	718	808	1518	1931	1472	729	1640	1.24966	1.24528e-15	1.09589e-14	Up	4-nitrophenylphosphatase (PNPPase) (EC 3.1.3.41)	4-nitrophenylphosphatase
CAALFM_C700580CA	3637995	482	521	501	1109	1102	1163	501	1125	1.24551	4.36584e-23	6.52856e-22	Up	PRK domain-containing protein	uncharacterized protein CAALFM_C700580CA
CAALFM_C204110WA	3637378	270	322	292	720	476	791	295	662	1.24407	2.5623e-08	1.1232e-07	Up	Uncharacterized protein	uncharacterized protein CAALFM_C204110WA
CAALFM_C208610WA	3643913	1969	1814	1930	4371	4408	4005	1904	4261	1.23792	6.52883e-27	1.23707e-25	Up	Squalene synthase ERG9 (SQS) (SS) (EC 2.5.1.21) (Ergosterol biosynthesis protein 9) (FPP:FPP farnesyltransferase ERG9) (Farnesyl-diphosphate farnesyltransferase ERG9)	bifunctional farnesyl-diphosphate farnesyltransferase/squalene synthase
CAALFM_C210150WA	3643933	204	277	214	561	431	564	232	519	1.23707	4.28992e-10	2.27687e-09	Up	Uncharacterized protein	uncharacterized protein CAALFM_C210150WA
CAALFM_CR02020CA	3640150	672	753	708	1320	2054	1391	711	1588	1.23347	7.53617e-13	5.28805e-12	Up	Oligopeptide transporter	oligopeptide transporter
CAALFM_C108570CA	3646501	12	17	9	21	35	30	13	29	1.23077	0.0124307	0.0226321	Up	Cyclin	cyclin
CAALFM_CR05740CA	3646697	675	673	609	1414	1600	1349	652	1454	1.23006	1.95151e-26	3.54747e-25	Up	Type 2C protein phosphatase	type 2C protein phosphatase
CAALFM_C202590WA	3635861	695	587	837	1887	1000	1834	706	1574	1.22946	3.48981e-06	1.17139e-05	Up	Low-affinity Zn(2+) transporter	low-affinity Zn(2+) transporter
CAALFM_C107830CA	3640736	82	80	86	166	210	178	83	185	1.22892	6.61208e-09	3.09682e-08	Up	N-acetyltransferase ECO1 (Establishment of cohesion protein 1)	uncharacterized protein CAALFM_C107830CA
CAALFM_CR03800CA	3643193	151	182	140	303	428	321	158	351	1.22152	1.22576e-10	6.82318e-10	Up	Serine/threonine-protein phosphatase (EC 3.1.3.16)	phosphoprotein phosphatase PP4 catalytic subunit
CAALFM_C303280CA	3638322	369	363	410	784	929	819	381	844	1.21522	9.26618e-18	9.71195e-17	Up	Histone H2A.Z	histone H2AZ
CAALFM_C102780WA	3636871	1569	1596	1854	3831	3485	3801	1673	3706	1.21518	3.67883e-17	3.65808e-16	Up	Carboxymethylenebutenolidase	carboxymethylenebutenolidase
CAALFM_C203630WA	3637438	11	17	14	29	22	42	14	31	1.21429	0.0141501	0.0253734	Up	Uncharacterized protein	uncharacterized protein CAALFM_C203630WA
CAALFM_C704180WA	3643125	742	451	762	1746	802	1780	652	1443	1.21319	0.0156228	0.0277621	Up	Faa2-3p	Faa2-3p
CAALFM_C603590CA	3640251	777	855	789	1663	1830	1865	807	1786	1.21314	8.17052e-27	1.54311e-25	Up	DUF3074 domain-containing protein	uncharacterized protein CAALFM_C603590CA
CAALFM_CR09120CA	3641930	732	768	587	1428	1790	1397	696	1538	1.20977	4.28097e-18	4.6287e-17	Up	Tubulin alpha chain	alpha-tubulin
CAALFM_C505510CA	3636476	34	27	44	75	63	93	35	77	1.2	0.000519167	0.00121725	Up	Uncharacterized protein	uncharacterized protein CAALFM_C505510CA
CAALFM_C601070CA	3644018	251	297	213	470	598	605	254	558	1.19685	1.30973e-12	8.86927e-12	Up	Cip1p	Cip1p
CAALFM_C403540CA	3645375	265	210	275	582	430	635	250	549	1.196	4.79958e-08	2.04237e-07	Up	Ecm38p	Ecm38p
CAALFM_CR03810WA	3643194	2845	2570	2726	6118	5557	6202	2714	5959	1.19565	2.67994e-21	3.58373e-20	Up	Mitochondrial escape protein 2	Prp13p
CAALFM_C201400CA	3635727	24	20	18	43	56	39	21	46	1.19048	0.0016561	0.00351845	Up	Esc4p	Esc4p
CAALFM_C502940CA	3637812	1453	1787	1796	4116	3117	3796	1679	3676	1.1894	2.84692e-12	1.86703e-11	Up	Transcription factor	transcription factor
CAALFM_C402460WA	3637844	346	380	259	650	849	652	328	717	1.18598	2.30177e-12	1.52325e-11	Up	Uncharacterized protein	uncharacterized protein CAALFM_C402460WA
CAALFM_C303720WA	3645644	1204	1452	1403	2846	2869	3134	1353	2950	1.18034	1.81463e-19	2.14547e-18	Up	Gtt11p	Gtt11p
CAALFM_C403520CA	3645377	75	87	104	215	126	241	89	194	1.17978	7.90033e-05	0.000212662	Up	Cell wall protein RTB1 (Repressed by TUP1 protein 1)	Rbt1p
CAALFM_C307330WA	3638478	751	689	721	1591	1470	1643	720	1568	1.17778	3.44454e-19	3.99141e-18	Up	Aldo_ket_red domain-containing protein	uncharacterized protein CAALFM_C307330WA
CAALFM_C203880CA	30515108	79	78	79	148	190	178	79	172	1.17722	3.38134e-08	1.46023e-07	Up	Small nuclear ribonucleoprotein G (snRNP-G)	mRNA splicing protein
CAALFM_C302820CA	3638419	976	1097	907	2124	2327	2033	993	2161	1.17623	1.32271e-26	2.45038e-25	Up	Uncharacterized protein	uncharacterized protein CAALFM_C302820CA
CAALFM_C601310WA	3644025	16	20	19	31	48	39	18	39	1.16667	0.00516611	0.0101353	Up	Fig1p	Fig1p
CAALFM_C105680CA	3639898	433	483	516	939	1152	1007	477	1033	1.16562	1.8169e-16	1.70191e-15	Up	Single-stranded DNA-binding protein	Rim1p
CAALFM_C102510WA	3636796	77	102	94	155	260	175	91	197	1.16484	2.98461e-06	1.01351e-05	Up	Protein transport protein BOS1	uncharacterized protein CAALFM_C102510WA
CAALFM_C403050CA	3637930	1182	1318	1154	2206	3241	2462	1218	2636	1.1642	6.87315e-16	6.18902e-15	Up	Gly-Xaa carboxypeptidase	Gly-Xaa carboxypeptidase
CAALFM_C403200CA	3637837	262	273	263	525	686	515	266	575	1.16165	7.14987e-14	5.47968e-13	Up	Hydroxyacyl-thioester dehydratase	hydroxyacyl-thioester dehydratase
CAALFM_CR00130CA	3639709	1504	1437	1763	3667	2902	3554	1568	3374	1.15179	7.64043e-12	4.81e-11	Up	Aminotran_1_2 domain-containing protein	uncharacterized protein CAALFM_CR00130CA
CAALFM_C113950CA	3636186	18	25	17	31	58	41	20	43	1.15	0.00507218	0.00997123	Up	Ubiquitin-like protein ATG12 (Autophagy-related protein 12)	uncharacterized protein CAALFM_C113950CA
CAALFM_C601690WA	3641613	329	369	354	708	838	717	351	754	1.14815	5.89863e-18	6.28431e-17	Up	Endo-1,3(4)-beta-glucanase (EC 3.2.1.6)	Acf2p
CAALFM_CR08670CA	3642126	540	455	688	1323	815	1478	561	1205	1.14795	7.15779e-06	2.28272e-05	Up	Uncharacterized protein	uncharacterized protein CAALFM_CR08670CA
CAALFM_C208120WA	3642332	1535	1583	1420	3161	3319	3259	1513	3246	1.14541	1.42001e-33	4.21439e-32	Up	Repressor of RNA polymerase III transcription MAF1	RNA polymerase III-inhibiting protein
CAALFM_C405300WA	3648306	1110	899	1007	1967	2370	2131	1005	2156	1.14527	5.68166e-18	6.06426e-17	Up	Xylulokinase	xylulokinase
CAALFM_C102980WA	3636836	332	303	296	772	460	763	310	665	1.14516	3.8723e-07	1.48095e-06	Up	Glyoxylate reductase	glyoxylate reductase
CAALFM_C203110WA	3642995	249	296	247	462	715	522	264	566	1.14394	2.03383e-10	1.10672e-09	Up	Uncharacterized protein	uncharacterized protein CAALFM_C203110WA
CAALFM_C400190WA	3645030	114	119	153	261	309	257	129	276	1.13953	1.75321e-08	7.80889e-08	Up	Uncharacterized protein	uncharacterized protein CAALFM_C400190WA
CAALFM_CR07140CA	3648227	604	634	538	1211	1277	1311	592	1266	1.13851	3.82443e-23	5.74851e-22	Up	Uncharacterized protein	uncharacterized protein CAALFM_CR07140CA
CAALFM_C108980CA	3634913	3913	3580	3861	7824	8242	8184	3785	8083	1.13554	2.58116e-26	4.67744e-25	Up	Glucose-6-phosphate 1-dehydrogenase (EC 1.1.1.49)	glucose-6-phosphate dehydrogenase
CAALFM_C110240CA	3634881	546	416	626	1273	842	1271	529	1129	1.13422	9.98817e-07	3.62906e-06	Up	Bifunctional 4-hydroxy-4-methyl-2-oxoglutarate aldolase/oxaloacetate decarboxylase	bifunctional 4-hydroxy-4-methyl-2-oxoglutarate aldolase/oxaloacetate decarboxylase
CAALFM_CR07300WA	3646059	8	17	20	36	24	36	15	32	1.13333	0.0221114	0.0379976	Up	FAD-binding FR-type domain-containing protein	uncharacterized protein CAALFM_CR07300WA
CAALFM_C401360WA	3635599	384	552	484	574	1693	759	473	1009	1.13319	0.0237606	0.0405562	Up	GPI-anchored protein 53	Pga53p
CAALFM_CR00340CA	30515365	19	29	22	34	64	49	23	49	1.13043	0.00486856	0.00960666	Up	Uncharacterized protein	uncharacterized protein CAALFM_CR00340CA
CAALFM_C505260WA	3636473	272	275	305	600	565	651	284	605	1.13028	5.70173e-13	4.07456e-12	Up	Uncharacterized protein	uncharacterized protein CAALFM_C505260WA
CAALFM_C300060WA	3640569	155	221	223	435	375	469	200	426	1.13	3.17742e-08	1.37421e-07	Up	Tlo7p	Tlo7p
CAALFM_C207730WA	3642303	222	180	155	371	453	364	186	396	1.12903	1.86138e-10	1.01955e-09	Up	Calcium channel YVC1 (Vacuolar transiant receptor potential (TPR) channel YVC1) (Yeast vacuolar conductance protein 1)	Yvc1p
CAALFM_C104910CA	3644793	346	292	341	647	686	749	326	694	1.12883	1.73797e-13	1.28951e-12	Up	Methyltransf_11 domain-containing protein	uncharacterized protein CAALFM_C104910CA
CAALFM_C209810CA	3643802	347	342	393	735	694	875	361	768	1.12742	1.37549e-11	8.43121e-11	Up	M20_dimer domain-containing protein	uncharacterized protein CAALFM_C209810CA
CAALFM_C405020WA	3641146	278	282	249	623	580	519	270	574	1.12593	2.92627e-14	2.30652e-13	Up	Mitochondrial 54S ribosomal protein IMG2	mitochondrial 54S ribosomal protein IMG2
CAALFM_C400130WA	3645007	4065	5464	5585	8078	14525	9504	5038	10702	1.12426	6.5736e-08	2.75296e-07	Up	GPI-anchored hemophore RBT5 (Repressed by TUP1 protein 5)	Rbt5p
CAALFM_C700530CA	3637999	69	138	84	213	192	212	97	206	1.12371	1.37145e-05	4.16808e-05	Up	DNA replication complex GINS protein PSF3	DNA replication protein
CAALFM_C208600WA	3643914	354	402	312	774	737	754	356	755	1.12079	3.453e-16	3.18322e-15	Up	GTP-binding protein	Rag GTPase
CAALFM_C404910CA	3641173	42	101	58	130	147	148	67	142	1.1194	0.000209509	0.000523278	Up	Spc34p	Spc34p
CAALFM_C108060WA	3640710	1823	1675	1924	3950	3575	3952	1807	3826	1.11732	9.83007e-17	9.35868e-16	Up	Ofr1p	Ofr1p
CAALFM_C604340WA	3646291	230	246	215	434	574	451	230	486	1.11304	6.913e-13	4.86839e-12	Up	Dol-P-Man:Man(5)GlcNAc(2)-PP-Dol alpha-1,3-mannosyltransferase (EC 2.4.1.258) (Dol-P-Man-dependent alpha(1-3)-mannosyltransferase)	dolichyl-P-Man:Man(5)GlcNAc(2)-PP-dolichol alpha-1,3-mannosyltransferase
CAALFM_C209180WA	3644092	44	43	47	93	125	66	45	95	1.11111	0.000305369	0.000745106	Up	Ribonuclease H2 subunit B (Ribonuclease HI subunit B)	uncharacterized protein CAALFM_C209180WA
CAALFM_CR07440WA	3646034	260	281	267	572	575	555	269	567	1.10781	2.97476e-16	2.75107e-15	Up	Cell wall transcription factor ACE2	DNA-binding transcription factor
CAALFM_C103980WA	3646423	67	97	61	134	208	133	75	158	1.10667	2.66604e-05	7.70411e-05	Up	DASH complex subunit SPC19 (Outer kinetochore protein SPC19)	Spc19p
CAALFM_C110790WA	3644440	8615	8917	9711	19141	19526	18622	9081	19096	1.10285	1.88094e-22	2.69493e-21	Up	AAA family ATPase	AAA family ATPase
CAALFM_C304740CA	3635251	177	199	190	424	312	455	189	397	1.10053	5.2887e-08	2.24067e-07	Up	DNA topoisomerase (EC 5.6.2.1)	DNA topoisomerase 3
CAALFM_C406060WA	3646528	1545	1328	1473	2806	3311	3011	1449	3043	1.10007	4.24923e-20	5.2591e-19	Up	Vacuolar protein sorting-associated protein	membrane morphogenesis protein
CAALFM_CR08430WA	3642120	2002	1934	1849	3765	4582	3798	1928	4048	1.09959	1.7754e-25	3.06455e-24	Up	Vac14_Fig4_bd domain-containing protein	uncharacterized protein CAALFM_CR08430WA
CAALFM_C110630CA	3647683	95	97	58	161	195	165	83	174	1.09639	2.33183e-06	8.03094e-06	Up	Uncharacterized protein	uncharacterized protein CAALFM_C110630CA
CAALFM_C206820CA	3643490	1990	2214	2088	4439	4528	4221	2097	4396	1.09633	5.1829e-27	9.98309e-26	Up	Proteasome endopeptidase complex (EC 3.4.25.1)	proteasome core particle subunit beta 5
CAALFM_C700370WA	3638037	106	96	81	171	228	192	94	197	1.09574	9.62864e-08	3.95829e-07	Up	Dcc1p	Dcc1p
CAALFM_CR01470WA	3640098	7639	6162	6858	14431	13503	15285	6886	14406	1.09207	4.61969e-16	4.21203e-15	Up	Csp37p	Csp37p
CAALFM_C503780CA	3647232	37	57	38	88	84	105	44	92	1.09091	0.000137452	0.000355674	Up	Uncharacterized protein	uncharacterized protein CAALFM_C503780CA
CAALFM_C204190CA	3637329	750	901	1022	1934	1876	1780	891	1863	1.09091	2.47027e-12	1.62736e-11	Up	4-aminobutyrate aminotransferase (EC 2.6.1.19) (GABA aminotransferase) (Gamma-amino-N-butyrate transaminase)	4-aminobutyrate transaminase
CAALFM_C302390WA	3636615	96	101	69	189	221	149	89	186	1.08989	1.68458e-06	5.94974e-06	Up	Uncharacterized protein	uncharacterized protein CAALFM_C302390WA
CAALFM_C502430WA	3637727	76	82	75	172	133	184	78	163	1.08974	2.85918e-06	9.74333e-06	Up	Zcf22p	Zcf22p
CAALFM_C111200WA	3644396	30242	26173	29091	62780	54013	61833	28502	59542	1.08905	6.21753e-16	5.62479e-15	Up	Uncharacterized protein	uncharacterized protein CAALFM_C111200WA
CAALFM_CR04760CA	3647303	284	222	214	497	546	461	240	501	1.0875	1.43009e-11	8.73824e-11	Up	Uncharacterized protein	uncharacterized protein CAALFM_CR04760CA
CAALFM_C402200CA	3635696	164	141	180	386	241	388	162	338	1.08642	7.54444e-06	2.39552e-05	Up	Uncharacterized protein	uncharacterized protein CAALFM_C402200CA
CAALFM_C601810WA	3641634	23	21	28	53	52	45	24	50	1.08333	0.00237117	0.00491908	Up	F-box domain-containing protein	uncharacterized protein CAALFM_C601810WA
CAALFM_C307830WA	3647464	3352	2604	3120	6510	5826	6569	3025	6302	1.08331	2.14195e-13	1.58119e-12	Up	Fructose-bisphosphatase (EC 3.1.3.11)	fructose 1,6-bisphosphate 1-phosphatase
CAALFM_C113700WA	3636195	14951	14684	15784	31297	32469	30822	15140	31529	1.0825	1.01429e-25	1.77715e-24	Up	Actin	actin
CAALFM_C301780CA	30515179	67	85	66	135	171	150	73	152	1.08219	7.47085e-07	2.75748e-06	Up	CHCH domain-containing protein	uncharacterized protein CAALFM_C301780CA
CAALFM_C202780CA	3643030	108	114	108	220	214	253	110	229	1.08182	1.20144e-08	5.44722e-08	Up	Oxidant-induced cell-cycle arrest protein 5	Bub2p
CAALFM_C601780CA	3641636	107	103	127	214	272	212	112	233	1.08036	1.12959e-07	4.60462e-07	Up	Uncharacterized protein	uncharacterized protein CAALFM_C601780CA
CAALFM_C303090WA	3638398	78	101	84	156	212	182	88	183	1.07955	2.78482e-07	1.0872e-06	Up	Uso5p	Uso5p
CAALFM_C406570CA	3642780	16999	17914	15782	28445	46030	30946	16898	35140	1.07954	1.23221e-11	7.60909e-11	Up	Pyruvate decarboxylase (EC 4.1.1.1)	indolepyruvate decarboxylase 1
CAALFM_CR03620CA	3643182	2646	2158	2579	5295	4815	5230	2461	5113	1.07761	1.50232e-14	1.22567e-13	Up	Mitochondrial escape protein 2	uncharacterized protein CAALFM_CR03620CA
CAALFM_C402360WA	3637882	5403	5688	5344	10529	11520	12081	5478	11377	1.07685	8.70963e-28	1.74103e-26	Up	Alpha-mannosidase	alpha-mannosidase
CAALFM_C306480CA	30515218	522	572	586	1259	1030	1195	560	1161	1.07321	1.10751e-12	7.57926e-12	Up	Ecm15p	Ecm15p
CAALFM_CR04970CA	3646394	38	29	57	96	58	102	41	85	1.07317	0.00395905	0.00789233	Up	Uncharacterized protein	uncharacterized protein CAALFM_CR04970CA
CAALFM_CR05360CA	3648033	105	184	124	231	367	260	138	286	1.07246	9.00229e-06	2.82603e-05	Up	Uncharacterized protein	uncharacterized protein CAALFM_CR05360CA
CAALFM_C205210WA	3643465	23	29	31	48	79	46	28	58	1.07143	0.00298514	0.00608429	Up	DASH complex subunit DAD2 (Outer kinetochore protein DAD2)	Dad2p
CAALFM_C207480WA	3645212	1704	1467	1451	3274	3097	3194	1541	3188	1.06879	2.1863e-19	2.56405e-18	Up	Lysophospholipid acyltransferase	lysophospholipid acyltransferase
CAALFM_CR04440CA	3640986	59	63	61	77	183	118	61	126	1.06557	0.000686975	0.00157763	Up	Repressed By RIM101 protein 1 (Predicted GPI-anchored protein 20)	Rbr1p
CAALFM_CR06940WA	3645718	168	168	122	299	361	287	153	316	1.06536	2.33105e-09	1.15304e-08	Up	Dsl1p	Dsl1p
CAALFM_C114440CA	3643298	11080	10388	10508	23649	20480	21831	10659	21987	1.06276	4.52386e-19	5.21095e-18	Up	Rab GDP dissociation inhibitor	Gdi1p
CAALFM_CR09140CA	3641879	2882	2821	2379	4979	6250	5408	2694	5546	1.05865	8.7049e-22	1.19425e-20	Up	Uncharacterized protein	uncharacterized protein CAALFM_CR09140CA
CAALFM_C400360CA	3645002	83	101	77	129	272	136	87	179	1.05747	0.000333239	0.000806008	Up	Solute carrier RCH1 (Regulator of calcium homeostasis 1)	Rch1p
CAALFM_CR03280WA	3645100	977	961	964	1845	2151	1970	967	1989	1.05688	4.71861e-24	7.56148e-23	Up	Ifr2p	Ifr2p
CAALFM_C406770WA	3642920	554	527	527	1152	1117	1032	536	1100	1.05224	5.25089e-18	5.61478e-17	Up	Metal cation transporter	metal cation transporter
CAALFM_C207400CA	3645204	19259	21506	19953	44579	38400	41447	20239	41475	1.04926	1.18401e-18	1.33735e-17	Up	Proteinase A	proteinase A
CAALFM_CR04850CA	3647295	96	157	115	208	324	225	123	252	1.04878	7.14303e-06	2.28052e-05	Up	Uncharacterized protein	uncharacterized protein CAALFM_CR04850CA
CAALFM_C503620WA	3646982	436	627	443	833	1273	979	502	1028	1.04781	7.29313e-09	3.39122e-08	Up	Farnesyltranstransferase	farnesyltranstransferase
CAALFM_C301910CA	30515182	28	20	16	42	48	38	21	43	1.04762	0.00795583	0.0150992	Up	Uncharacterized protein	uncharacterized protein CAALFM_C301910CA
CAALFM_C406420WA	3642795	399	388	344	818	809	683	377	770	1.04244	1.98085e-14	1.59814e-13	Up	Uncharacterized protein	uncharacterized protein CAALFM_C406420WA
CAALFM_C101810CA	3645436	1720	1733	1814	3759	3307	3690	1756	3585	1.04157	9.63946e-17	9.19225e-16	Up	Succinate-semialdehyde dehydrogenase (EC 1.2.1.16)	Uga2p
CAALFM_C406710WA	3642948	572	639	628	1153	1315	1285	613	1251	1.04078	1.98569e-18	2.20434e-17	Up	Uncharacterized protein	uncharacterized protein CAALFM_C406710WA
CAALFM_C210690WA	3641205	1762	2048	1902	3143	4941	3561	1904	3882	1.03887	3.05612e-11	1.79934e-10	Up	Trehalose 6-phosphate synthase/phosphatase complex subunit	trehalose 6-phosphate synthase/phosphatase complex subunit
CAALFM_C703150WA	3641346	27	27	26	55	44	67	27	55	1.03704	0.0020767	0.00434383	Up	Uncharacterized protein	uncharacterized protein CAALFM_C703150WA
CAALFM_CR09290WA	3641921	159	156	113	278	322	272	143	291	1.03497	5.51403e-09	2.60561e-08	Up	4-amino-5-hydroxymethyl-2-methylpyrimidine phosphate synthase (HMP-P synthase) (Hydroxymethylpyrimidine phosphate synthase) (EC 2.-.-.-) (Thiamine biosynthesis protein 5) (Thiamine pyrimidine synthase)	4-amino-5-hydroxymethyl-2-methylpyrimidine phosphate synthase
CAALFM_C403710CA	3645360	124	115	116	202	254	264	118	240	1.0339	4.03543e-08	1.7324e-07	Up	EamA domain-containing protein	uncharacterized protein CAALFM_C403710CA
CAALFM_C700410CA	3638033	200	222	202	336	554	380	208	423	1.03365	8.31101e-08	3.44339e-07	Up	DH domain-containing protein	uncharacterized protein CAALFM_C700410CA
CAALFM_C101080WA	3640173	104	106	80	150	265	175	97	197	1.03093	1.89739e-05	5.59976e-05	Up	Uncharacterized protein	uncharacterized protein CAALFM_C101080WA
CAALFM_C205700WA	3645573	7169	8362	6715	11667	20293	13198	7415	15053	1.03007	5.05179e-09	2.39888e-08	Up	Fumarate reductase (EC 1.3.1.6)	Osm1p
CAALFM_C307440WA	3638482	16705	16982	16399	30169	39274	32179	16695	33874	1.02899	6.89021e-22	9.52027e-21	Up	Triosephosphate isomerase (TIM) (EC 5.3.1.1) (Triose-phosphate isomerase)	triose-phosphate isomerase
CAALFM_CR08460WA	30515441	5708	6261	5792	11018	13584	11426	5920	12009	1.02855	2.32452e-24	3.8197e-23	Up	Tropomyosin	tropomyosin
CAALFM_C201450CA	3635843	126	108	109	238	166	289	114	231	1.02632	3.17952e-05	9.12447e-05	Up	Cyanamide hydratase	cyanamide hydratase
CAALFM_C207140WA	3643508	906	911	1015	1880	2028	1828	944	1912	1.02542	1.41435e-17	1.46916e-16	Up	Putative phosphoric monoester hydrolase	putative phosphoric monoester hydrolase
CAALFM_C205510CA	3643420	139	121	113	233	259	260	124	251	1.02419	6.33583e-09	2.97462e-08	Up	CAF1C_H4-bd domain-containing protein	uncharacterized protein CAALFM_C205510CA
CAALFM_C500070WA	3647888	559	551	608	1105	1242	1131	573	1159	1.02269	5.89302e-17	5.75162e-16	Up	Septin CDC11 (Cell division control protein 11)	septin
CAALFM_C401390WA	3635629	57	68	48	93	166	91	58	117	1.01724	0.000487454	0.00114706	Up	Hap3p	Hap3p
CAALFM_C401700CA	30515244	3138	3403	3723	6452	7242	7007	3421	6900	1.01695	1.66592e-17	1.71516e-16	Up	Non-histone chromosomal protein 6	high-mobility group nucleosome-binding protein
CAALFM_C307540CA	3638526	61	70	48	73	210	80	60	121	1.01667	0.00749797	0.0143002	Up	Uncharacterized protein	uncharacterized protein CAALFM_C307540CA
CAALFM_C208800CA	3643875	1183	1238	1296	2528	2412	2538	1239	2493	1.01211	6.22798e-18	6.62306e-17	Up	Peptide hydrolase (EC 3.4.-.-)	Ape3p
CAALFM_CR09940WA	3638924	89	77	95	191	127	207	87	175	1.01149	9.25602e-05	0.000246644	Up	Uncharacterized protein	uncharacterized protein CAALFM_CR09940WA
CAALFM_C300230CA	3640557	109	119	121	223	217	260	116	233	1.00862	1.05759e-07	4.32324e-07	Up	Uncharacterized protein	uncharacterized protein CAALFM_C300230CA
CAALFM_CR01360WA	3640167	112	135	121	228	278	236	123	247	1.00813	1.0204e-08	4.66276e-08	Up	Kinetochore-associated protein	MIND complex subunit
CAALFM_C109990WA	3634864	1276	1330	1172	2474	2871	2240	1259	2528	1.00794	5.83473e-19	6.6944e-18	Up	Phosphatidylinositol-3-phosphatase	phosphatidylinositol-3-phosphatase
CAALFM_CR01480WA	3640100	920	770	865	1661	1822	1640	852	1708	1.00469	2.84973e-16	2.63963e-15	Up	Proline--tRNA ligase (EC 6.1.1.15) (Prolyl-tRNA synthetase)	putative proline--tRNA ligase
CAALFM_C403430WA	3646809	492	551	396	931	1007	945	480	961	1.00208	1.70076e-14	1.38174e-13	Up	Moh1p	Moh1p
CAALFM_C113600WA	3636210	33	35	28	55	81	55	32	64	1	0.00169929	0.00360233	Up	Uncharacterized protein	uncharacterized protein CAALFM_C113600WA
CAALFM_CR06540WA	3645261	34	69	47	78	119	104	50	100	1	0.000928996	0.00208889	Up	Kinesin-like protein	Kip1p
CAALFM_C602300CA	3645874	44	44	56	70	117	102	48	96	1	0.00053103	0.00124156	Up	Uncharacterized protein	uncharacterized protein CAALFM_C602300CA
CAALFM_C403690CA	3645362	48	62	47	80	151	81	52	104	1	0.00125443	0.00273297	Up	Uncharacterized protein	uncharacterized protein CAALFM_C403690CA
CAALFM_C301230CA	3636609	90	141	60	159	189	233	97	194	1	0.000338612	0.000817305	Up	Uncharacterized protein	uncharacterized protein CAALFM_C301230CA
CAALFM_C106920CA	3639525	348	265	248	449	814	453	287	572	0.993031	1.6212e-05	4.86108e-05	Up	Uncharacterized protein	uncharacterized protein CAALFM_C106920CA
CAALFM_C100690WA	3639331	471	377	421	821	846	861	423	843	0.992908	6.06159e-13	4.32641e-12	Up	Ric1p	Ric1p
CAALFM_C109670CA	3634872	130	158	123	236	311	271	137	273	0.992701	2.20321e-08	9.72388e-08	Up	Uncharacterized protein	uncharacterized protein CAALFM_C109670CA
CAALFM_C108330CA	3640751	428	588	586	1031	844	1314	534	1063	0.990637	1.20853e-06	4.33952e-06	Up	Alcohol dehydrogenase 2 (EC 1.1.1.1)	alcohol dehydrogenase
CAALFM_C406900WA	3642909	70	76	86	186	117	157	77	153	0.987013	0.000132754	0.000344591	Up	Gst1p	Gst1p
CAALFM_C207600CA	3645214	3253	3397	3040	6748	6812	5674	3230	6411	0.98483	1.0035e-19	1.21612e-18	Up	Meiotic recombination directing protein	meiotic recombination directing protein
CAALFM_CR02810WA	3642560	940	902	945	1593	2193	1742	929	1843	0.983854	7.19845e-14	5.50965e-13	Up	Cirt4bp	Cirt4bp
CAALFM_C108030WA	3640703	3887	3692	4243	7745	7842	7855	3941	7814	0.982745	3.1213e-17	3.13045e-16	Up	Profilin	profilin
CAALFM_C504300CA	3636456	3747	3781	4007	7669	7570	7631	3845	7623	0.982575	1.37705e-20	1.7528e-19	Up	Cys-Gly metallodipeptidase DUG1 (EC 3.4.13.-) (Deficient in utilization of glutathione protein 1) (GSH degradosomal complex subunit DUG1)	metallodipeptidase
CAALFM_CR08960CA	3641888	67	54	46	73	162	97	56	111	0.982143	0.00179419	0.00378281	Up	Serine/threonine/tyrosine protein kinase	serine/threonine/tyrosine protein kinase
CAALFM_C108070WA	3640711	4446	3998	3997	6390	11632	6623	4147	8215	0.98095	4.32507e-07	1.6433e-06	Up	Cdr4p	Cdr4p
CAALFM_C112240CA	3642023	1017	879	1078	1941	1867	2072	991	1960	0.9778	3.214e-12	2.09595e-11	Up	Putative alanine--tRNA ligase	putative alanine--tRNA ligase
CAALFM_C201630WA	3635738	77	103	87	127	220	182	89	176	0.977528	4.3593e-05	0.000122384	Up	Uncharacterized protein	uncharacterized protein CAALFM_C201630WA
CAALFM_C300200CA	3640561	4002	3510	3997	7892	6734	8119	3836	7582	0.976538	2.28988e-12	1.51711e-11	Up	Etr1p	Etr1p
CAALFM_C204140WA	3637333	2553	2431	2401	4697	5344	4538	2462	4860	0.974005	1.66565e-23	2.60459e-22	Up	Chitin biosynthesis protein CHS5	Chs5p
CAALFM_CR02670CA	3642572	1315	1613	1325	2181	3632	2584	1418	2799	0.973907	5.40525e-09	2.55629e-08	Up	Uncharacterized protein	uncharacterized protein CAALFM_CR02670CA
CAALFM_C108670WA	3634932	155	168	120	272	335	268	148	292	0.972973	2.69316e-08	1.1779e-07	Up	Transcriptional regulator	transcriptional regulator
CAALFM_C208460CA	3643903	76	78	68	146	126	165	74	146	0.972973	1.44076e-05	4.35372e-05	Up	Hydroxyisourate hydrolase (EC 3.5.2.17)	uncharacterized protein CAALFM_C208460CA
CAALFM_C112810WA	3646827	137	151	142	243	330	274	143	282	0.972028	1.94906e-08	8.63494e-08	Up	2,5-diamino-6-ribosylamino-4(3H)-pyrimidinone 5'-phosphate reductase (EC 1.1.1.302) (2,5-diamino-6-(5-phospho-D-ribosylamino)pyrimidin-4(3H)-one reductase) (2,5-diamino-6-ribitylamino-4(3H)-pyrimidinone 5'-phosphate synthase)	2,5-diamino-6-(ribosylamino)-4(3H)-pyrimidinone 5\\'-phosphate reductase
CAALFM_C105000WA	3647531	760	968	625	949	2463	1222	784	1545	0.970663	0.0213666	0.0369251	Up	Beta-mannosyltransferase 2 (EC 2.4.1.-) (Repressed during hyphae development protein 1) (WRY family protein 7)	Rhd1p
CAALFM_C104200CA	3644718	173	184	154	305	382	317	170	335	0.970588	7.65307e-10	3.97127e-09	Up	Nucleoporin	nucleoporin
CAALFM_CR09640CA	30515456	28	36	33	74	52	62	32	63	0.96875	0.00300347	0.00611523	Up	Uncharacterized protein	uncharacterized protein CAALFM_CR09640CA
CAALFM_C104400CA	3647990	5278	5018	5264	10086	10563	9970	5187	10206	0.967611	5.73477e-24	9.13949e-23	Up	Aminopeptidase 2 (EC 3.4.11.-)	metallo-aminopeptidase
CAALFM_C108430WA	3646486	870	850	926	1704	1803	1698	882	1735	0.96712	7.0415e-18	7.47453e-17	Up	Putative ATP-binding cassette family ATPase	putative ATP-binding cassette family ATPase
CAALFM_C108880WA	3634923	1362	1287	1233	2641	2738	2234	1294	2538	0.96136	6.57586e-17	6.36469e-16	Up	Protoporphyrinogen oxidase (EC 1.3.3.4)	oxygen-dependent protoporphyrinogen oxidase
CAALFM_C601300WA	3644024	309	376	319	536	871	564	335	657	0.961194	1.93895e-07	7.70942e-07	Up	Putative acyltransferase	putative acyltransferase
CAALFM_C105410CA	3642494	1842	1764	1910	4027	3079	3711	1839	3606	0.960848	8.66696e-11	4.88525e-10	Up	Trp99p	Trp99p
CAALFM_C200250WA	30515083	10616	11616	13873	22815	23401	24560	12035	23592	0.960283	8.24727e-12	5.16409e-11	Up	Stf2p	Stf2p
CAALFM_C305760WA	3641720	1100	1221	1117	2186	2325	2221	1146	2244	0.958115	6.85126e-23	1.01668e-21	Up	Phosphopantothenate--cysteine ligase	phosphopantothenate--cysteine ligase
CAALFM_C105770CA	3639889	2060	2224	2228	4790	3383	4579	2171	4251	0.958084	4.27451e-09	2.04649e-08	Up	Carboxypeptidase (EC 3.4.16.-)	carboxypeptidase C
CAALFM_C500870CA	3642635	30	21	17	49	35	51	23	45	0.956522	0.0100535	0.0186364	Up	Glycerophosphocholine permease GIT4 (GroPCho permease GIT4) (Glycerophosphodiester transporter GIT4)	Git4p
CAALFM_C205650WA	3645567	926	933	870	1634	1940	1759	910	1778	0.953846	2.55952e-21	3.43851e-20	Up	Vacuolar protein sorting-associated protein 35	retromer subunit
CAALFM_C209470CA	3647714	158	229	307	425	419	510	231	451	0.952381	6.93765e-05	0.000189111	Up	ATP-binding mismatch repair protein	ATP-binding mismatch repair protein
CAALFM_CR09270CA	3641920	2752	2478	2212	4972	4303	5247	2481	4841	0.951229	8.44512e-13	5.8622e-12	Up	Corticosteroid-binding protein	Cbp1p
CAALFM_CR03020CA	3642598	53	72	57	110	128	118	61	119	0.95082	3.46873e-05	9.88614e-05	Up	5'-deoxynucleotidase (EC 3.1.3.89)	5\\'-deoxynucleotidase
CAALFM_C109960WA	30515038	1370	1138	1323	2556	2168	2750	1277	2491	0.950666	3.67994e-10	1.96387e-09	Up	Pet100p	Pet100p
CAALFM_C703630CA	3646243	605	483	579	1173	968	1110	556	1084	0.94964	1.88742e-09	9.408e-09	Up	Mitochondrial import inner membrane translocase subunit TIM9	protein transporter
CAALFM_C302610CA	3638325	5255	6006	5610	9185	12386	11313	5624	10961	0.948969	2.9062e-15	2.5008e-14	Up	Glyoxalase 3 (EC 4.2.1.130) (Glutathione-independent glyoxalase)	glutathione-independent methylglyoxalase
CAALFM_C407080CA	3642905	62	65	47	115	100	124	58	113	0.948276	9.90853e-05	0.000262587	Up	Cnn_1N domain-containing protein	uncharacterized protein CAALFM_C407080CA
CAALFM_C602250WA	3645869	107	161	121	205	290	264	130	253	0.946154	3.37338e-06	1.13493e-05	Up	FtsJ domain-containing protein	uncharacterized protein CAALFM_C602250WA
CAALFM_C603480WA	3640255	304	356	385	562	834	635	348	677	0.945402	4.32195e-08	1.84317e-07	Up	Ymx6p	Ymx6p
CAALFM_C210870WA	3641234	38	25	44	71	76	64	36	70	0.944444	0.00222987	0.0046525	Up	Uncharacterized protein	uncharacterized protein CAALFM_C210870WA
CAALFM_C109520CA	3634766	558	624	546	995	1180	1178	576	1118	0.940972	1.18783e-15	1.04691e-14	Up	Uncharacterized protein	uncharacterized protein CAALFM_C109520CA
CAALFM_C403180WA	3637839	3019	3000	2904	5852	6534	4887	2974	5758	0.936113	2.37379e-15	2.05787e-14	Up	NADPH--cytochrome P450 reductase (CPR) (P450R) (EC 1.6.2.4)	Ncp1p
CAALFM_C203160CA	3642989	453	448	316	588	1103	666	406	786	0.935961	1.35039e-05	4.11054e-05	Up	Ribonucleoside-diphosphate reductase (EC 1.17.4.1)	ribonucleotide-diphosphate reductase subunit
CAALFM_C604120CA	3647974	217	185	207	374	401	404	203	393	0.935961	6.05932e-10	3.1869e-09	Up	Spc7 domain-containing protein	uncharacterized protein CAALFM_C604120CA
CAALFM_C401830CA	3635593	803	656	689	1424	1172	1563	716	1386	0.935754	4.34172e-09	2.07355e-08	Up	M20_dimer domain-containing protein	uncharacterized protein CAALFM_C401830CA
CAALFM_C100490CA	3639313	1877	2065	2033	3404	4332	3827	1992	3854	0.934739	5.19331e-17	5.10296e-16	Up	Dithiol glutaredoxin	dithiol glutaredoxin
CAALFM_C602030CA	3647562	1963	1869	1758	3450	3693	3669	1863	3604	0.934514	7.58217e-24	1.19852e-22	Up	ATP-dependent (S)-NAD(P)H-hydrate dehydratase (EC 4.2.1.93) (ATP-dependent NAD(P)HX dehydratase)	NADHX dehydratase
CAALFM_C207980WA	3642312	598	567	561	1097	1043	1197	575	1112	0.933913	8.11002e-14	6.19107e-13	Up	FAA_hydrolase domain-containing protein	uncharacterized protein CAALFM_C207980WA
CAALFM_C106810WA	3639495	27826	22739	22426	44376	51162	45396	24330	46978	0.930867	1.91705e-16	1.78997e-15	Up	Peroxisomal catalase (EC 1.11.1.6)	catalase A
CAALFM_C401690CA	3635709	1313	1105	1151	2353	2263	2276	1190	2297	0.930252	2.95695e-15	2.53695e-14	Up	Sugar phosphate phosphatase (EC 3.1.3.-)	putative methyltransferase
CAALFM_CR05500CA	3647598	457	416	448	782	855	911	440	849	0.929545	6.33187e-13	4.49177e-12	Up	Uncharacterized protein	uncharacterized protein CAALFM_CR05500CA
CAALFM_C504980WA	3636536	2133	2549	3003	4954	4104	5697	2562	4918	0.919594	3.19945e-07	1.2424e-06	Up	Uncharacterized protein	uncharacterized protein CAALFM_C504980WA
CAALFM_C703340CA	3646723	697	737	754	1460	1003	1735	729	1399	0.919067	3.51006e-06	1.17683e-05	Up	Prr2p	Prr2p
CAALFM_C300050CA	3640570	92	88	114	203	151	209	98	188	0.918367	7.9689e-05	0.000214307	Up	Uncharacterized protein	uncharacterized protein CAALFM_C300050CA
CAALFM_C400500WA	3648379	954	971	867	1702	1932	1719	931	1784	0.916219	4.08986e-21	5.40699e-20	Up	HECT-type E3 ubiquitin transferase (EC 2.3.2.26)	ubiquitin-ubiquitin ligase
CAALFM_C303170WA	3638425	1448	1271	1324	2698	2567	2485	1348	2583	0.916172	7.74941e-16	6.93513e-15	Up	Protein transport protein SEC13	GTPase-activating protein
CAALFM_C701650WA	3636984	1133	1073	1125	1963	2561	1853	1110	2126	0.915315	4.72872e-12	3.05633e-11	Up	Transcription factor TFIIIC subunit	transcription factor TFIIIC subunit
CAALFM_C103150CA	30514976	1320	1115	1258	2286	2455	2331	1231	2357	0.914703	3.42167e-15	2.90992e-14	Up	Uncharacterized protein	uncharacterized protein CAALFM_C103150CA
CAALFM_C204420WA	3645454	114	113	119	233	159	268	115	220	0.913043	0.000106175	0.000280354	Up	Ifa4p	Ifa4p
CAALFM_C306450WA	3642282	181	159	127	287	292	316	156	298	0.910256	9.5644e-08	3.93745e-07	Up	Glg2p	Glg2p
CAALFM_CR04960CA	3646393	4110	4193	4507	7591	8775	8089	4270	8152	0.909133	2.91009e-18	3.18795e-17	Up	Crg1p	Crg1p
CAALFM_C302300WA	3636555	33	58	38	83	86	76	43	82	0.906977	0.00146701	0.00314894	Up	Filamentous growth regulator 23 (Predicted GPI-anchored protein 40)	Fgr23p
CAALFM_C103140WA	3636929	342	482	336	723	755	736	387	738	0.906977	1.20006e-09	6.1074e-09	Up	Biogenesis of lysosome-related organelles complex 1 subunit CNL1 (CNO-like protein 1)	uncharacterized protein CAALFM_C103140WA
CAALFM_C603620CA	3640297	1822	1840	1832	3181	3594	3692	1831	3489	0.905516	5.31088e-19	6.10541e-18	Up	Ferulic acid decarboxylase 1 (EC 4.1.1.102) (Phenacrylate decarboxylase)	putative phenylacrylic acid decarboxylase
CAALFM_CR04880WA	3647309	819	849	792	1493	1475	1718	820	1562	0.904878	2.69832e-14	2.13553e-13	Up	Threonine aldolase	threonine aldolase
CAALFM_C206270WA	3646921	20	24	18	48	39	33	21	40	0.904762	0.0128323	0.0232472	Up	Uncharacterized protein	uncharacterized protein CAALFM_C206270WA
CAALFM_C111120CA	3644412	739	830	802	1378	1688	1447	790	1504	0.903797	2.73792e-15	2.36298e-14	Up	Uncharacterized protein	uncharacterized protein CAALFM_C111120CA
CAALFM_C202390WA	3635829	932	1342	1349	1904	2948	2045	1208	2299	0.903146	1.55111e-06	5.50843e-06	Up	Uncharacterized protein	uncharacterized protein CAALFM_C202390WA
CAALFM_C303430CA	3638355	159	190	141	279	360	292	163	310	0.90184	7.25052e-08	3.02339e-07	Up	ESCRT-I subunit protein	ESCRT-I subunit protein
CAALFM_C205360CA	3643430	318	315	375	618	543	755	336	639	0.901786	4.68396e-07	1.76811e-06	Up	Bio32p	Bio32p
CAALFM_C300800WA	3648188	464	486	502	743	1271	745	484	920	0.900826	3.06285e-06	1.03826e-05	Up	Protein-tyrosine-phosphatase (EC 3.1.3.48)	putative tyrosine protein phosphatase
CAALFM_C503000CA	3637818	154	173	150	252	361	294	159	302	0.899371	1.45798e-07	5.85306e-07	Up	Uncharacterized protein	uncharacterized protein CAALFM_C503000CA
CAALFM_C102480WA	3636852	495	562	457	657	1414	805	505	959	0.89901	5.9428e-05	0.00016368	Up	Phosphomannomutase (PMM) (EC 5.4.2.8)	phosphomannomutase
CAALFM_C406270CA	3642803	5118	5167	5433	10742	10015	9088	5239	9948	0.898836	6.46317e-15	5.44085e-14	Up	Sterol-4-alpha-carboxylate 3-dehydrogenase ERG26, decarboxylating (EC 1.1.1.170) (C-3 sterol dehydrogenase ERG26) (C-4 decarboxylase ERG26)	sterol-4-alpha-carboxylate 3-dehydrogenase (decarboxylating)
CAALFM_C205590CA	3645564	182	193	184	335	397	328	186	353	0.897849	1.49854e-09	7.55372e-09	Up	Putative amidotransferase	putative amidotransferase
CAALFM_C113910CA	3636182	613	617	667	1154	1292	1151	632	1199	0.897152	1.21985e-14	1.00082e-13	Up	Modfp	Modfp
CAALFM_C300440WA	3640550	61	47	67	106	122	103	58	110	0.896552	0.000295772	0.000722295	Up	Uncharacterized protein	uncharacterized protein CAALFM_C300440WA
CAALFM_C205180WA	30515117	2068	1460	1436	2943	3119	3317	1655	3126	0.888822	3.76589e-09	1.81945e-08	Up	Wh11p	Wh11p
CAALFM_C208110WA	3642333	295	340	222	447	675	497	286	540	0.888112	8.92286e-07	3.26032e-06	Up	Putative DNA-dependent ATPase	putative DNA-dependent ATPase
CAALFM_CR10200WA	3638919	62	83	93	140	161	145	79	149	0.886076	9.05215e-05	0.000241322	Up	Uncharacterized protein	uncharacterized protein CAALFM_CR10200WA
CAALFM_CR04570CA	3640947	761	834	796	1247	1866	1397	797	1503	0.885822	6.51327e-10	3.41023e-09	Up	Cell division control protein 10	septin
CAALFM_C114420WA	3643295	7500	7747	9005	16614	12625	16399	8084	15213	0.881865	2.81521e-08	1.22851e-07	Up	DNA damage-inducible protein 1	Ddi1p
CAALFM_C205550WA	3645560	368	411	360	637	755	754	380	715	0.881579	1.40459e-12	9.46757e-12	Up	Cytochrome b5 heme-binding domain-containing protein	uncharacterized protein CAALFM_C205550WA
CAALFM_C207270WA	3643474	806	705	829	1568	1257	1577	780	1467	0.880769	1.26599e-08	5.6999e-08	Up	Flavin_Reduct domain-containing protein	uncharacterized protein CAALFM_C207270WA
CAALFM_C702570CA	3647647	2639	2870	3011	5035	5306	5677	2840	5339	0.87993	1.06477e-14	8.79799e-14	Up	FK506-binding protein 1 (FKBP) (EC 5.2.1.8) (Peptidyl-prolyl cis-trans isomerase) (PPIase) (Rapamycin-binding protein)	peptidylprolyl isomerase
CAALFM_CR06750CA	3646617	2613	2539	2853	5282	4500	5263	2668	5015	0.879685	3.88422e-11	2.26852e-10	Up	Proteasome core particle subunit alpha 5	proteasome core particle subunit alpha 5
CAALFM_C106390WA	3639558	833	900	799	1553	1471	1726	844	1583	0.875592	2.33796e-13	1.71933e-12	Up	Ubiquitin carboxyl-terminal hydrolase (EC 3.4.19.12)	ubiquitin-specific protease
CAALFM_C111580WA	3645330	575	709	651	1193	1314	1119	645	1209	0.874419	1.00184e-12	6.88038e-12	Up	Uncharacterized protein	uncharacterized protein CAALFM_C111580WA
CAALFM_C104460CA	3646140	1546	1298	1676	3001	2106	3354	1507	2820	0.871267	6.90383e-06	2.21211e-05	Up	Uncharacterized protein	uncharacterized protein CAALFM_C104460CA
CAALFM_CR03220CA	3645128	132	157	103	214	288	233	131	245	0.870229	3.80628e-06	1.27175e-05	Up	Cysteine protease ATG4 (EC 3.4.22.-) (Autophagy-related protein 4)	cysteine protease
CAALFM_C402620CA	3637834	7118	5584	6783	12999	10615	12779	6495	12131	0.867744	7.85176e-09	3.64224e-08	Up	Putative phosphotransferase	putative phosphotransferase
CAALFM_C405380CA	30515276	32	27	30	59	64	46	30	56	0.866667	0.00454878	0.00902471	Up	Signal peptidase complex subunit	signal peptidase complex subunit
CAALFM_C503970WA	3647443	296	322	278	529	616	528	299	558	0.866221	6.36227e-12	4.04474e-11	Up	Uncharacterized protein	uncharacterized protein CAALFM_C503970WA
CAALFM_C400830WA	3645739	502	573	559	1012	946	1092	545	1017	0.866055	4.15504e-11	2.42183e-10	Up	2,4-dienoyl-CoA reductase ((3E)-enoyl-CoA-producing) (EC 1.3.1.124)	Sps20p
CAALFM_C103190CA	30514977	6485	7638	5829	11076	15309	10848	6651	12411	0.866035	2.08038e-10	1.12993e-09	Up	Ecm33p	Ecm33p
CAALFM_C502070CA	3643746	4529	4541	4017	6797	10015	7601	4362	8138	0.865658	1.79065e-11	1.08389e-10	Up	Pre-rRNA-processing protein ESF2 (18S rRNA factor 2)	RNA-binding ATPase activator
CAALFM_C704250WA	3643164	180	182	172	305	303	389	178	332	0.865169	3.25424e-07	1.26115e-06	Up	Tpo2p	Tpo2p
CAALFM_C107540CA	3646661	3862	3428	3957	7021	6689	7258	3749	6989	0.86423	6.75726e-13	4.76449e-12	Up	Bbc1p	Bbc1p
CAALFM_C200750WA	3638911	283	350	294	468	695	561	309	575	0.860841	5.90164e-08	2.48587e-07	Up	Uncharacterized protein	uncharacterized protein CAALFM_C200750WA
CAALFM_C202610CA	3635863	243	273	255	319	702	414	257	478	0.859922	0.000239745	0.000593445	Up	Hgt20p	Hgt20p
CAALFM_C402420CA	3637849	181	169	158	313	232	396	169	314	0.857988	7.10224e-05	0.000192965	Up	Glycosylphosphatidylinositol anchor biosynthesis protein 11	mannose-ethanolamine phosphotransferase
CAALFM_C101240WA	3640211	193	206	213	403	350	385	204	379	0.857843	4.23883e-08	1.81304e-07	Up	Ifd3p	Ifd3p
CAALFM_C701630WA	3636987	33	42	29	69	60	65	35	65	0.857143	0.0029369	0.00600279	Up	Ribonuclease (EC 3.1.26.4)	ribonuclease H2 catalytic subunit
CAALFM_C102300WA	3644569	22	27	35	42	70	43	28	52	0.857143	0.0186473	0.0326034	Up	Prefolding complex chaperone subunit	prefolding complex chaperone subunit
CAALFM_C401150WA	3635656	116	130	107	151	267	240	118	219	0.855932	8.62307e-05	0.000230517	Up	DASH complex subunit ASK1 (Associated with spindles and kinetochores protein 1) (Outer kinetochore protein ASK1)	Ask1p
CAALFM_C600670WA	3647132	108	115	90	185	225	168	104	193	0.855769	7.4541e-06	2.36813e-05	Up	Tyrosine-protein phosphatase CDC14 (EC 3.1.3.48)	phosphoprotein phosphatase
CAALFM_C500620WA	3641584	47	63	34	75	118	75	48	89	0.854167	0.00338417	0.00682346	Up	EKC/KEOPS complex subunit CGI121	uncharacterized protein CAALFM_C500620WA
CAALFM_C210840WA	3641231	412	377	318	648	681	724	369	684	0.853659	8.6925e-11	4.8949e-10	Up	DNA-dependent ATPase	DNA-dependent ATPase
CAALFM_C112140WA	3642050	1085	1010	1162	2219	1537	2270	1086	2009	0.849908	1.56037e-06	5.53794e-06	Up	CoA_binding domain-containing protein	uncharacterized protein CAALFM_C112140WA
CAALFM_C109250WA	3634826	765	921	883	1177	2238	1335	856	1583	0.849299	2.06433e-05	6.04644e-05	Up	Crp1p	Crp1p
CAALFM_C207490WA	3645211	2884	2900	3170	5551	5831	5177	2985	5520	0.849246	3.38919e-15	2.88652e-14	Up	Ferrochelatase (EC 4.99.1.1)	ferrochelatase
CAALFM_C201260WA	3638792	487	480	421	891	772	905	463	856	0.848812	1.98418e-10	1.08214e-09	Up	TFIIIC_delta domain-containing protein	uncharacterized protein CAALFM_C201260WA
CAALFM_C204720CA	3647796	422	449	398	772	689	885	423	782	0.8487	3.26389e-09	1.58879e-08	Up	Fgr51p	Fgr51p
CAALFM_CR00090CA	3639734	2149	2191	2124	3868	3904	4177	2155	3983	0.84826	2.16702e-18	2.3965e-17	Up	NAD(P)-bd_dom domain-containing protein	uncharacterized protein CAALFM_CR00090CA
CAALFM_CR01140CA	3640432	4190	3928	3700	7249	7583	7007	3939	7280	0.848185	1.27525e-21	1.72917e-20	Up	3-keto-steroid reductase ERG27 (EC 1.1.1.270)	3-keto-steroid reductase
CAALFM_C307100CA	3638443	149	172	149	294	297	279	157	290	0.847134	3.14066e-08	1.35932e-07	Up	Uncharacterized protein	uncharacterized protein CAALFM_C307100CA
CAALFM_CR06700CA	3646625	2186	2113	2139	3831	4133	3918	2146	3961	0.84576	7.19138e-21	9.31677e-20	Up	6-phosphogluconolactonase-like protein	6-phosphogluconolactonase
CAALFM_CR01340WA	3640165	31	37	29	53	39	85	32	59	0.84375	0.0200161	0.0347771	Up	MFS domain-containing protein	uncharacterized protein CAALFM_CR01340WA
CAALFM_C208640CA	3643909	521	658	582	1045	1050	1147	587	1081	0.841567	4.75212e-11	2.75329e-10	Up	Pst2p	Pst2p
CAALFM_C306670CA	3642254	701	831	767	1215	1713	1301	766	1410	0.840731	1.04857e-09	5.37406e-09	Up	Uncharacterized protein	uncharacterized protein CAALFM_C306670CA
CAALFM_CR00150CA	3639707	6234	6007	7047	12159	11130	12209	6429	11833	0.840566	2.93538e-11	1.73175e-10	Up	Acetyl-CoA C-acyltransferase	acetyl-CoA C-acyltransferase
CAALFM_C206550WA	3646559	122	112	101	197	241	181	112	206	0.839286	3.95395e-06	1.31806e-05	Up	Uncharacterized protein	uncharacterized protein CAALFM_C206550WA
CAALFM_C307040CA	3638516	1052	1020	1119	2032	1818	2015	1064	1955	0.837406	1.60168e-11	9.75598e-11	Up	ADP-ribose diphosphatase	ADP-ribose diphosphatase
CAALFM_C206870CA	3643520	2593	2731	2557	4106	5360	4995	2627	4820	0.834793	7.98824e-15	6.65725e-14	Up	Pst1p	Pst1p
CAALFM_C100020CA	3639374	95	117	113	199	190	206	108	198	0.833333	6.74745e-06	2.1685e-05	Up	Uncharacterized protein	uncharacterized protein CAALFM_C100020CA
CAALFM_C500080CA	3647886	1827	1656	2000	3580	3128	3341	1828	3350	0.832604	7.4665e-10	3.88138e-09	Up	Coatomer subunit epsilon	coatomer subunit epsilon
CAALFM_C400560CA	3645744	868	864	855	1557	1503	1671	862	1577	0.829466	9.14989e-14	6.92131e-13	Up	Maintenance of mitochondrial morphology protein 1	ERMES complex subunit
CAALFM_C206070WA	3644100	2068	1442	2113	3803	2236	4244	1874	3428	0.829242	0.0201827	0.0350248	Up	Faa2-1p	Faa2-1p
CAALFM_C505100CA	3636494	176	164	166	341	232	353	169	309	0.828402	4.48061e-05	0.000125186	Up	Serine/threonine protein kinase	serine/threonine protein kinase
CAALFM_C307760CA	3638450	459	433	553	927	688	1028	482	881	0.827801	1.36218e-05	4.14423e-05	Up	AB hydrolase-1 domain-containing protein	uncharacterized protein CAALFM_C307760CA
CAALFM_CR03040CA	3645111	495	539	523	859	964	1018	519	947	0.824663	5.14866e-12	3.30207e-11	Up	Hgt18p	Hgt18p
CAALFM_C206140CA	3644082	30	34	37	54	57	76	34	62	0.823529	0.00545981	0.0106633	Up	GAF domain-containing protein	uncharacterized protein CAALFM_C206140CA
CAALFM_C102220CA	3644595	896	928	837	1463	1762	1626	887	1617	0.822999	2.05953e-16	1.91992e-15	Up	NAD(P)H-hydrate epimerase (EC 5.1.99.6) (NAD(P)HX epimerase)	NADHX epimerase
CAALFM_C302960CA	3638384	449	444	386	727	758	844	426	776	0.821596	3.52388e-11	2.06222e-10	Up	Kre5p	Kre5p
CAALFM_C403460CA	3646813	60	63	61	104	91	138	61	111	0.819672	0.0011049	0.00244287	Up	Uncharacterized protein	uncharacterized protein CAALFM_C403460CA
CAALFM_C202670CA	3643008	114	106	146	231	194	240	122	222	0.819672	9.41793e-05	0.000250499	Up	Topoisomerase I damage affected protein 2 (Fragment)	uncharacterized protein CAALFM_C202670CA, partial
CAALFM_C204340CA	3645452	80	86	80	115	139	192	82	149	0.817073	0.000557203	0.00129754	Up	Gluconokinase (EC 2.7.1.12)	gluconokinase
CAALFM_C307470WA	3638479	20	38	24	39	45	64	27	49	0.814815	0.0255009	0.0432727	Up	Uncharacterized protein	uncharacterized protein CAALFM_C307470WA
CAALFM_C601680CA	3641614	49	55	59	102	86	105	54	98	0.814815	0.00108943	0.0024105	Up	Uncharacterized protein	uncharacterized protein CAALFM_C601680CA
CAALFM_C307280CA	3638431	475	632	623	934	1277	929	577	1047	0.814558	4.24833e-07	1.61731e-06	Up	ENTH domain-containing protein	uncharacterized protein CAALFM_C307280CA
CAALFM_C107100CA	3639487	200	167	181	316	308	373	183	332	0.814208	8.46358e-07	3.10616e-06	Up	Uncharacterized protein	uncharacterized protein CAALFM_C107100CA
CAALFM_C504350CA	3636482	2698	2851	2777	5252	5420	4429	2775	5034	0.814054	4.69373e-14	3.65019e-13	Up	Putative serine hydrolase	putative serine hydrolase
CAALFM_C209850CA	3643782	27	35	35	55	60	59	32	58	0.8125	0.00707656	0.0135587	Up	Uncharacterized protein	uncharacterized protein CAALFM_C209850CA
CAALFM_C108900WA	3634925	77	80	84	127	132	175	80	145	0.8125	0.000264525	0.000651182	Up	Uncharacterized protein	uncharacterized protein CAALFM_C108900WA
CAALFM_C112400CA	3642059	287	288	335	538	601	507	303	549	0.811881	1.48359e-08	6.64362e-08	Up	Uncharacterized protein	uncharacterized protein CAALFM_C112400CA
CAALFM_CR09230CA	3641918	441	508	400	719	966	759	450	815	0.811111	1.87121e-09	9.3432e-09	Up	Striatin domain-containing protein	uncharacterized protein CAALFM_CR09230CA
CAALFM_CR06180WA	3644866	1697	1665	1747	3132	2879	3237	1703	3083	0.810335	1.25051e-12	8.50785e-12	Up	Actin-related protein 2/3 complex subunit	Arc40p
CAALFM_C304700WA	3635247	271	315	278	469	640	453	288	521	0.809028	1.44942e-07	5.82269e-07	Up	FG-nucleoporin	FG-nucleoporin
CAALFM_C301330WA	3636651	480	507	349	746	927	741	445	805	0.808989	2.75916e-08	1.20496e-07	Up	Zcf8p	Zcf8p
CAALFM_C204160WA	3637331	370	378	334	679	626	654	361	653	0.808864	7.39117e-11	4.21514e-10	Up	Uncharacterized protein	uncharacterized protein CAALFM_C204160WA
CAALFM_C300260CA	3640528	3975	3910	3957	7723	6880	6811	3947	7138	0.808462	1.18039e-13	8.87126e-13	Up	Kynurenine 3-monooxygenase (EC 1.14.13.9) (Biosynthesis of nicotinic acid protein 4) (Kynurenine 3-hydroxylase)	kynurenine 3-monooxygenase
CAALFM_C603950CA	3640268	442	517	466	855	961	760	475	859	0.808421	1.34907e-10	7.49527e-10	Up	SWR1-complex protein 5	uncharacterized protein CAALFM_C603950CA
CAALFM_C106690WA	3639539	142	131	101	202	263	214	125	226	0.808	7.59125e-06	2.40907e-05	Up	Cyk3p (Fragment)	Cyk3p, partial
CAALFM_CR08450CA	3642133	248	333	213	464	494	478	265	479	0.807547	2.98197e-07	1.16027e-06	Up	Uncharacterized protein	uncharacterized protein CAALFM_CR08450CA
CAALFM_CR04340WA	3640999	3954	3891	4008	7771	6752	6893	3951	7139	0.806884	1.34334e-12	9.07573e-12	Up	Lon protease homolog, mitochondrial (EC 3.4.21.53)	ATP-dependent Lon protease
CAALFM_C400390WA	3645016	834	866	920	1596	1464	1667	873	1576	0.805269	9.96519e-11	5.59532e-10	Up	Chromatin-binding transcription coactivator	chromatin-binding transcription coactivator
CAALFM_C307380WA	3638473	1559	1700	1803	3364	2573	3194	1687	3044	0.804386	5.34488e-08	2.26282e-07	Up	RING-type domain-containing protein	uncharacterized protein CAALFM_C307380WA
CAALFM_C505010WA	3636540	51	48	53	92	89	95	51	92	0.803922	0.00069665	0.00159859	Up	Uncharacterized protein	uncharacterized protein CAALFM_C505010WA
CAALFM_C601960WA	3644559	145	144	108	220	240	253	132	238	0.80303	3.26923e-06	1.10244e-05	Up	Uncharacterized protein	uncharacterized protein CAALFM_C601960WA
CAALFM_C113510CA	3636168	1068	1051	910	1724	2141	1596	1010	1820	0.80198	2.3625e-11	1.4124e-10	Up	Tgl99p	Tgl99p
CAALFM_C200510WA	3638868	594	513	535	1042	718	1195	547	985	0.800731	2.69539e-05	7.78117e-05	Up	Uncharacterized protein	uncharacterized protein CAALFM_C200510WA
CAALFM_CR09930WA	3639029	1539	1865	1732	2775	3394	3078	1712	3082	0.800234	8.05485e-13	5.61811e-12	Up	Uncharacterized protein	uncharacterized protein CAALFM_CR09930WA
CAALFM_C407020CA	3642965	21	37	33	49	56	58	30	54	0.8	0.0135546	0.024479	Up	Uncharacterized protein	uncharacterized protein CAALFM_C407020CA
CAALFM_C200460WA	3638813	53	66	46	91	65	142	55	99	0.8	0.00946914	0.0176885	Up	Sap30p	Sap30p
CAALFM_CR10250CA	3638923	3628	3727	3703	5790	8384	5727	3686	6634	0.799783	5.0347e-09	2.39271e-08	Up	S-(hydroxymethyl)glutathione dehydrogenase (EC 1.1.1.284)	bifunctional alcohol dehydrogenase/S-(hydroxymethyl)glutathione dehydrogenase
CAALFM_C100030CA	3639373	111	90	125	181	189	219	109	196	0.798165	8.53071e-05	0.000228678	Up	Uncharacterized protein	uncharacterized protein CAALFM_C100030CA
CAALFM_C104030WA	3646428	1175	985	1173	2096	1749	2138	1111	1994	0.794779	5.12828e-08	2.17698e-07	Up	Aspartate--tRNA ligase	aspartate--tRNA ligase
CAALFM_C112050WA	3642027	6465	6743	6615	11929	12324	11296	6608	11850	0.793281	1.39073e-19	1.66116e-18	Up	26S proteasome regulatory subunit RPN2	proteasome regulatory particle base subunit
CAALFM_C108940CA	3634911	376	499	337	684	800	688	404	724	0.792079	4.08051e-08	1.75047e-07	Up	Stress-responsive transcriptional activator	stress-responsive transcriptional activator
CAALFM_C210320CA	3643944	44	45	55	87	87	85	48	86	0.791667	0.00149028	0.00319299	Up	Uncharacterized protein	uncharacterized protein CAALFM_C210320CA
CAALFM_C201710WA	3635730	189	206	254	393	328	440	216	387	0.791667	3.53653e-05	0.000100718	Up	Hsk3p	Hsk3p
CAALFM_C207320WA	3643479	2358	2156	2425	4200	4053	4179	2313	4144	0.791613	1.27677e-12	8.66624e-12	Up	Actin-related protein 3	actin-related protein 3
CAALFM_C108400CA	3646505	3620	4040	3477	7794	5291	6829	3712	6638	0.788254	3.73076e-07	1.42963e-06	Up	Glycine cleavage system P protein (EC 1.4.4.2)	glycine decarboxylase subunit P
CAALFM_CR10000CA	3639030	183	191	178	358	251	378	184	329	0.788043	4.62369e-05	0.000128751	Up	Methylated-DNA--protein-cysteine methyltransferase (6-O-methylguanine-DNA methyltransferase) (DNA repair MTase) (O-6-methylguanine-DNA-alkyltransferase)	uncharacterized protein CAALFM_CR10000CA
CAALFM_C302140CA	3636656	2373	2174	2936	5327	3290	4751	2494	4456	0.786688	7.2681e-05	0.000197055	Up	Uncharacterized protein	uncharacterized protein CAALFM_C302140CA
CAALFM_C303640WA	3645653	416	395	360	689	636	762	390	696	0.784615	5.22067e-09	2.47503e-08	Up	Dal9p	Dal9p
CAALFM_C304100WA	30515201	35	39	37	47	68	84	37	66	0.783784	0.00928377	0.0173869	Up	ABC transporter domain-containing protein	uncharacterized protein CAALFM_C304100WA
CAALFM_C204970WA	3643443	57	70	54	108	104	110	60	107	0.783333	0.00046568	0.00109893	Up	Abp2p	Abp2p
CAALFM_C209790WA	3643804	750	760	689	1305	1402	1213	733	1307	0.783083	1.27713e-14	1.04524e-13	Up	Uncharacterized protein	uncharacterized protein CAALFM_C209790WA
CAALFM_CR07130CA	3648226	566	546	657	1183	613	1360	590	1052	0.783051	0.00140572	0.00302742	Up	Alk8p	Alk8p
CAALFM_C600080CA	3647899	120	118	145	208	227	249	128	228	0.78125	1.8799e-05	5.55942e-05	Up	Uncharacterized protein	uncharacterized protein CAALFM_C600080CA
CAALFM_C302870CA	3638334	522	554	583	1182	836	936	553	985	0.781193	1.9431e-06	6.80906e-06	Up	Aa_trans domain-containing protein	uncharacterized protein CAALFM_C302870CA
CAALFM_C113020CA	3636121	462	527	533	775	1049	886	507	903	0.781065	7.67313e-09	3.56506e-08	Up	Signal peptidase subunit 3	signal peptidase complex subunit
CAALFM_C104430CA	30514986	946	848	886	1729	1291	1749	893	1590	0.780515	4.50986e-07	1.70793e-06	Up	Sepiapterin reductase family protein	sepiapterin reductase family protein
CAALFM_C207070WA	3643501	4275	3914	3221	5789	8416	6103	3803	6769	0.779911	2.41603e-08	1.0614e-07	Up	NADPH:quinone reductase	NADPH:quinone reductase
CAALFM_C500930CA	3642655	9156	8869	10136	16923	16232	16965	9387	16707	0.779802	7.32935e-12	4.61916e-11	Up	Tfs1p	Tfs1p
CAALFM_C402470CA	3637869	1597	1835	1775	2929	3258	3078	1736	3088	0.778802	9.02226e-15	7.4868e-14	Up	Proteasome core particle subunit beta 6	proteasome core particle subunit beta 6
CAALFM_C306630WA	3642250	33	28	21	46	49	49	27	48	0.777778	0.0169981	0.0299539	Up	SLD3 domain-containing protein	uncharacterized protein CAALFM_C306630WA
CAALFM_C305680WA	3641724	657	787	735	1268	1392	1211	726	1290	0.77686	8.3757e-12	5.23886e-11	Up	E2 ubiquitin-conjugating protein	E2 ubiquitin-conjugating protein
CAALFM_C100810WA	3639346	227	222	195	450	309	386	215	382	0.776744	1.66068e-05	4.97179e-05	Up	UDP-N-acetylglucosamine transferase subunit ALG13 (EC 2.4.1.141) (Asparagine-linked glycosylation protein 13)	N-acetylglucosaminyldiphosphodolichol N-acetylglucosaminyltransferase catalytic subunit
CAALFM_C600710WA	3647073	691	688	670	1086	1322	1230	683	1213	0.775988	2.93852e-13	2.13934e-12	Up	Uncharacterized protein	uncharacterized protein CAALFM_C600710WA
CAALFM_C406030WA	3646520	3447	3489	3669	6055	6512	6254	3535	6274	0.774823	2.22627e-16	2.07203e-15	Up	Calmodulin	calmodulin
CAALFM_C205680WA	3645571	421	416	415	697	765	758	417	740	0.77458	7.70485e-12	4.84531e-11	Up	Conserved oligomeric Golgi complex subunit 4 (Component of oligomeric Golgi complex 4)	Golgi transport complex subunit
CAALFM_C105100WA	3647669	127	134	135	200	266	236	132	234	0.772727	5.48288e-06	1.78477e-05	Up	Uncharacterized protein	uncharacterized protein CAALFM_C105100WA
CAALFM_C300930WA	3639845	779	638	686	901	1486	1337	701	1241	0.770328	5.18692e-06	1.69985e-05	Up	Ato2p	Ato2p
CAALFM_C604230WA	3646274	25	44	47	74	55	79	39	69	0.769231	0.0139223	0.0250808	Up	Uncharacterized protein	uncharacterized protein CAALFM_C604230WA
CAALFM_C501460WA	3647045	94	109	82	171	157	175	95	168	0.768421	5.51921e-05	0.000152447	Up	Topoisomerase 1-associated factor 1	Ybl053p
CAALFM_C114210CA	3643302	5121	5429	5054	8574	10638	8362	5201	9191	0.76716	2.45035e-14	1.95256e-13	Up	Inclusion body clearance protein IML2	Iml2p
CAALFM_C305130CA	3635160	88	118	102	170	157	219	103	182	0.76699	0.000251453	0.000620314	Up	Thiamine thiazole synthase (EC 2.4.2.60) (Thiazole biosynthetic enzyme)	thiamine thiazole synthase
CAALFM_C112180CA	3642038	518	544	506	861	1024	881	523	922	0.762906	1.62229e-12	1.08594e-11	Up	Uncharacterized protein	uncharacterized protein CAALFM_C112180CA
CAALFM_C104310CA	3644712	62	70	57	104	148	80	63	111	0.761905	0.00323461	0.00654459	Up	N-acetylglucosamine-induced protein 1 (GlcNAc-Induced Gene)	Gig1p
CAALFM_C602920CA	3639242	1116	1297	1290	2116	2365	2039	1234	2173	0.76094	7.96612e-12	5.0042e-11	Up	Vps51p	Vps51p
CAALFM_C205720CA	3645574	4968	5052	4958	9175	9004	8184	4993	8788	0.760064	8.47161e-16	7.56979e-15	Up	Oxysterol-binding protein	oxysterol-binding protein
CAALFM_CR05080WA	30515402	1714	1562	1719	2831	2802	3158	1665	2930	0.75976	5.21097e-11	3.01015e-10	Up	V-type proton ATPase subunit H	H(+)-transporting V1 sector ATPase subunit H
CAALFM_C602170CA	3645890	165	163	134	223	292	297	154	271	0.75974	7.00584e-06	2.24287e-05	Up	Swd3p	Swd3p
CAALFM_CR02070CA	3640156	23440	37731	29635	55147	53585	51062	30269	53265	0.759721	4.69919e-07	1.77271e-06	Up	Adh5p	Adh5p
CAALFM_C601370WA	3641607	411	420	371	679	730	707	401	705	0.758105	5.86165e-12	3.73873e-11	Up	Protein PBN1	uncharacterized protein CAALFM_C601370WA
CAALFM_C600420WA	30515325	300	321	332	488	625	564	318	559	0.757862	1.67244e-08	7.4663e-08	Up	Dolichol phosphate-mannose biosynthesis regulatory protein	Dpm2p
CAALFM_C102730WA	3636826	68	74	69	75	167	126	70	123	0.757143	0.00642581	0.0123977	Up	Uncharacterized protein	uncharacterized protein CAALFM_C102730WA
CAALFM_C400210WA	3645032	147	116	153	198	255	280	139	244	0.755396	0.000119534	0.000312649	Up	T5orf172 domain-containing protein	uncharacterized protein CAALFM_C400210WA
CAALFM_C109980CA	3634863	756	664	737	1251	1171	1365	719	1262	0.755216	4.45546e-09	2.12612e-08	Up	Acylglycerol lipase	acylglycerol lipase
CAALFM_C300710WA	3640532	1007	1025	994	1772	1679	1863	1009	1771	0.755203	1.80416e-12	1.20353e-11	Up	Chitin synthase (EC 2.4.1.16)	Chs8p
CAALFM_C202950WA	3643012	2787	2429	2723	4567	4391	4956	2646	4638	0.752834	1.71863e-10	9.45813e-10	Up	Kynurenine--oxoglutarate transaminase	kynurenine--oxoglutarate transaminase
CAALFM_C305310WA	3643647	736	778	609	1225	1331	1167	708	1241	0.752825	7.3036e-12	4.60792e-11	Up	Uso6p	Uso6p
CAALFM_CR04560CA	3640946	108	124	72	126	239	167	101	177	0.752475	0.00260257	0.00536089	Up	Flap endonuclease 1 (FEN-1) (EC 3.1.-.-) (Flap structure-specific endonuclease 1)	multifunctional nuclease
CAALFM_CR05450CA	3648236	1497	1413	1636	2977	2280	2706	1515	2654	0.751815	3.06596e-07	1.19136e-06	Up	Mitochondrial fission process protein 1 (Mitochondrial 18 kDa protein)	uncharacterized protein CAALFM_CR05450CA
CAALFM_C109190CA	3634895	4611	4257	4865	8067	8585	7406	4578	8019	0.751638	9.89427e-12	6.15561e-11	Up	Dihydroxyacetone kinase	dihydroxyacetone kinase
CAALFM_C301370CA	3636647	154	175	165	281	239	347	165	289	0.751515	5.21118e-05	0.00014435	Up	Predicted GPI-anchored protein 44	Pga44p
CAALFM_CR03680CA	3643221	170	167	107	266	226	286	148	259	0.75	0.000128126	0.000333471	Up	Structural maintenance of chromosomes protein	cohesin subunit
CAALFM_C604310WA	3646288	998	894	1118	1831	1443	1988	1003	1754	0.748754	5.47972e-06	1.78474e-05	Up	Pex11p	Pex11p
CAALFM_C306570CA	3642277	426	426	412	624	809	775	421	736	0.748219	2.82845e-09	1.38378e-08	Up	Phosphatidyl-N-methylethanolamine N-methyltransferase (EC 2.1.1.71) (Phospholipid methyltransferase) (PLMT)	bifunctional phosphatidyl-N-methylethanolamine N-methyltransferase/phosphatidyl-N-dimethylethanolamine N-methyltransferase
CAALFM_C108170CA	3640734	435	465	383	634	833	777	428	748	0.747664	4.28438e-09	2.04952e-08	Up	Bul1p	Bul1p
CAALFM_C105340CA	3642484	1720	1716	1558	2879	2801	3046	1665	2909	0.747147	2.61123e-14	2.06942e-13	Up	Zcf2p	Zcf2p
CAALFM_C405390WA	3646951	834	738	1003	1500	1257	1741	858	1499	0.747086	1.97509e-05	5.80258e-05	Up	Glyoxylate reductase	glyoxylate reductase
CAALFM_C703380WA	30515359	128	122	127	252	176	233	126	220	0.746032	0.000161736	0.000411916	Up	COX assembly mitochondrial protein	uncharacterized protein CAALFM_C703380WA
CAALFM_C301080WA	30515175	93	91	98	168	149	174	94	164	0.744681	0.000115207	0.000302554	Up	Mitochondrial 54S ribosomal protein YmL33	mitochondrial 54S ribosomal protein YmL33
CAALFM_C700790WA	3637943	392	379	258	573	572	650	343	598	0.74344	2.10019e-06	7.31983e-06	Up	Sorting nexin MVP1	uncharacterized protein CAALFM_C700790WA
CAALFM_C110310WA	3634906	264	262	245	440	409	494	257	448	0.743191	1.96246e-07	7.79755e-07	Up	Methyltransf_11 domain-containing protein	uncharacterized protein CAALFM_C110310WA
CAALFM_CR06650CA	3646620	628	647	594	1064	1060	1133	623	1086	0.743178	2.6533e-12	1.74398e-11	Up	DUF1773 domain-containing protein	uncharacterized protein CAALFM_CR06650CA
CAALFM_C303680WA	3645648	995	1119	957	1658	2104	1589	1024	1784	0.742188	2.25608e-10	1.2208e-09	Up	Sphinganine-1-phosphate aldolase	sphinganine-1-phosphate aldolase
CAALFM_C405610CA	3641782	2155	1866	1772	3517	3379	3193	1931	3363	0.741585	9.2508e-12	5.76762e-11	Up	Uncharacterized protein	uncharacterized protein CAALFM_C405610CA
CAALFM_C402120WA	3635672	648	735	635	957	1536	1022	673	1172	0.741456	2.79067e-06	9.51543e-06	Up	Erv29p	Erv29p
CAALFM_CR09970WA	3638927	2596	2722	2804	4514	5086	4541	2707	4714	0.741411	7.9508e-15	6.63555e-14	Up	E2 ubiquitin-conjugating protein	E2 ubiquitin-conjugating protein
CAALFM_C110700CA	3644408	1092	1116	1228	2040	1765	2172	1145	1992	0.739738	4.21363e-08	1.80358e-07	Up	Putative hydrolase	putative hydrolase
CAALFM_CR02050CA	3640154	345	412	298	528	688	620	352	612	0.738636	1.26729e-07	5.12644e-07	Up	Histone deacetylase HDA1 (EC 3.5.1.98)	histone deacetylase
CAALFM_C306360CA	3642257	5294	4935	5752	9919	7906	9957	5327	9261	0.738502	2.02339e-07	8.01773e-07	Up	Peptidyl-prolyl cis-trans isomerase (PPIase) (EC 5.2.1.8) (Fragment)	peptidylprolyl isomerase family protein, partial
CAALFM_C300850CA	3647748	4887	4754	5088	8948	8031	8629	4910	8536	0.738493	2.14406e-11	1.2911e-10	Up	Uncharacterized protein	uncharacterized protein CAALFM_C300850CA
CAALFM_C405820WA	30515277	265	264	273	462	474	456	267	464	0.737828	8.14258e-09	3.76813e-08	Up	Complex1_LYR_dom domain-containing protein	uncharacterized protein CAALFM_C405820WA
CAALFM_C113810WA	3636126	822	1006	877	1503	1750	1448	902	1567	0.737251	6.33793e-11	3.63946e-10	Up	Uncharacterized protein	uncharacterized protein CAALFM_C113810WA
CAALFM_C407250CA	3642943	931	1139	1100	1905	1812	1788	1057	1835	0.736045	7.74335e-10	4.01453e-09	Up	Tlo10p (Fragment)	Tlo10p, partial
CAALFM_C501400WA	3647052	436	453	395	677	687	864	428	743	0.735981	1.17333e-07	4.76624e-07	Up	Sef2p	Sef2p
CAALFM_C102580WA	3636802	115	174	152	256	191	319	147	255	0.734694	0.00125845	0.00273967	Up	Hnm4p	Hnm4p
CAALFM_C703450CA	3646713	3253	3762	3724	5717	6071	6840	3580	6209	0.734358	2.71574e-10	1.46544e-09	Up	DNA mismatch repair protein HSM3	Hsm3p
CAALFM_C111730WA	3645318	758	876	888	1527	1471	1377	841	1458	0.73365	9.11504e-10	4.69639e-09	Up	Uncharacterized protein	uncharacterized protein CAALFM_C111730WA
CAALFM_C301210CA	3636612	1702	1663	1668	2804	3083	2834	1678	2907	0.73242	1.44111e-16	1.35646e-15	Up	HMG box domain-containing protein	uncharacterized protein CAALFM_C301210CA
CAALFM_C307910WA	3647449	134	149	85	258	185	196	123	213	0.731707	0.000926713	0.00208537	Up	Uncharacterized protein	uncharacterized protein CAALFM_C307910WA
CAALFM_C502930CA	3637811	5507	5719	5879	9301	10553	9757	5702	9870	0.730972	9.87464e-16	8.783e-15	Up	D-xylose reductase (EC 1.1.1.307)	trifunctional aldehyde reductase/xylose reductase/glucose 1-dehydrogenase (NADP(+))
CAALFM_C406780CA	3642919	3357	3097	2541	4581	6132	4850	2998	5188	0.730487	2.79518e-09	1.36964e-08	Up	Oye32p	Oye32p
CAALFM_C300430WA	3640551	57	64	69	87	136	104	63	109	0.730159	0.00250228	0.0051763	Up	Telomere replication protein EST3	telomerase subunit
CAALFM_C502380WA	3637794	10751	9436	10500	19434	16025	17523	10229	17661	0.726562	9.03388e-09	4.15088e-08	Up	Uncharacterized protein	uncharacterized protein CAALFM_C502380WA
CAALFM_C110510WA	3647189	245	197	246	394	343	447	229	395	0.724891	3.61367e-05	0.00010264	Up	Uncharacterized protein	uncharacterized protein CAALFM_C110510WA
CAALFM_C202010CA	3635768	371	347	346	675	484	676	355	612	0.723944	1.5103e-05	4.54261e-05	Up	Chitinase 4 (EC 3.2.1.14)	putative chitinase
CAALFM_C600140CA	3647907	193	209	310	472	321	432	237	408	0.721519	0.00153726	0.00328517	Up	D-amino-acid N-acetyltransferase	D-amino-acid N-acetyltransferase
CAALFM_C103450CA	3636910	1522	1288	1343	2164	2567	2413	1384	2381	0.720376	3.32232e-11	1.94622e-10	Up	Uncharacterized protein	uncharacterized protein CAALFM_C103450CA
CAALFM_C107160CA	30515020	68	52	52	67	125	101	57	98	0.719298	0.00863886	0.0162787	Up	Uncharacterized protein	uncharacterized protein CAALFM_C107160CA
CAALFM_C304420WA	3635180	1394	1402	1597	2517	2461	2573	1464	2517	0.719262	8.8367e-10	4.55724e-09	Up	Putative E3 ubiquitin-protein ligase	putative E3 ubiquitin-protein ligase
CAALFM_C105240CA	3642461	4066	4321	4249	7459	7192	7025	4212	7225	0.715337	2.97989e-14	2.3456e-13	Up	Proteasome regulatory particle base subunit	proteasome regulatory particle base subunit
CAALFM_C600110CA	3647896	331	371	330	637	567	565	344	590	0.715116	3.40768e-08	1.46942e-07	Up	Uncharacterized protein	uncharacterized protein CAALFM_C600110CA
CAALFM_C604540CA	3645973	513	485	551	883	885	885	516	884	0.713178	3.69441e-09	1.78789e-08	Up	Histone acetyltransferase type B subunit 2	Hat2p
CAALFM_C209960WA	3643821	587	480	563	819	1023	944	543	929	0.710866	8.84547e-08	3.65701e-07	Up	Sulfurtransferase	thiosulfate sulfurtransferase
CAALFM_CR08890CA	3641907	5193	4029	4229	6704	9191	7113	4484	7669	0.710303	1.19051e-07	4.83264e-07	Up	Asr2p	Asr2p
CAALFM_CR09560CA	3647099	220	244	230	374	411	401	231	395	0.709957	6.38788e-08	2.67711e-07	Up	Uncharacterized protein	uncharacterized protein CAALFM_CR09560CA
CAALFM_C401670CA	3635711	650	671	538	1080	1011	1089	620	1060	0.709677	1.07559e-09	5.50765e-09	Up	Uncharacterized protein	uncharacterized protein CAALFM_C401670CA
CAALFM_C704010WA	3643112	3180	2952	3166	5813	4737	5340	3099	5297	0.709261	1.39991e-08	6.27855e-08	Up	Hsp70 family ATPase	Hsp70 family ATPase
CAALFM_C502500CA	3637766	252	346	276	447	584	460	291	497	0.707904	3.35379e-06	1.12965e-05	Up	PUM-HD domain-containing protein	uncharacterized protein CAALFM_C502500CA
CAALFM_CR05690WA	3646683	438	466	430	743	689	848	445	760	0.707865	6.24497e-08	2.62289e-07	Up	[acyl-carrier-protein] S-malonyltransferase	[acyl-carrier-protein] S-malonyltransferase [Candida albicans SC5314]
CAALFM_C301040CA	30515173	61	58	56	100	97	99	58	99	0.706897	0.00158365	0.00337564	Up	Prm9p	Prm9p
CAALFM_C114220CA	3643303	218	197	286	424	272	502	234	399	0.705128	0.00305717	0.00621368	Up	Ftr2p	Ftr2p
CAALFM_CR04550WA	30515395	4391	4609	5071	8069	7690	8226	4690	7995	0.704691	5.10465e-10	2.69943e-09	Up	Proteasome core particle subunit alpha 4	proteasome core particle subunit alpha 4
CAALFM_C503090WA	3637703	1451	1621	1514	2488	2749	2556	1529	2598	0.69915	1.38141e-14	1.12861e-13	Up	Vacuolar protein sorting-associated protein 4	AAA family ATPase
CAALFM_CR08050CA	3644133	4262	4144	4688	8544	6217	7478	4365	7413	0.698282	2.25891e-06	7.8029e-06	Up	NMT1 domain-containing protein	uncharacterized protein CAALFM_CR08050CA
CAALFM_C205250CA	3643468	4341	3949	5138	8132	6518	8127	4476	7592	0.696157	6.34328e-06	2.04539e-05	Up	Aspartate transaminase	aspartate transaminase
CAALFM_C400850CA	3635718	84	115	108	165	151	202	102	173	0.696078	0.000908453	0.00204666	Up	Metallophos domain-containing protein	uncharacterized protein CAALFM_C400850CA
CAALFM_C110820CA	3644435	1523	1394	1311	2166	2774	2228	1409	2389	0.695529	1.80937e-10	9.93872e-10	Up	Aspartyl aminopeptidase	aspartyl aminopeptidase
CAALFM_CR04350CA	3641001	721	682	786	1135	1288	1289	730	1237	0.694521	5.97355e-09	2.81134e-08	Up	UBR-type domain-containing protein	uncharacterized protein CAALFM_CR04350CA
CAALFM_CR08010WA	30515433	65	73	78	123	121	123	72	122	0.694444	0.000721351	0.00165006	Up	DASH complex subunit DAD4 (Outer kinetochore protein DAD4)	Dad4p
CAALFM_C602220WA	3645865	1401	1379	1402	2283	2505	2297	1394	2362	0.694405	2.56299e-14	2.03674e-13	Up	Small COPII coat GTPase SAR1 (EC 3.6.5.-)	Arf family GTPase
CAALFM_C401850CA	3635591	180	195	203	320	303	358	193	327	0.694301	7.10824e-06	2.27066e-05	Up	Pdc12p	Pdc12p
CAALFM_C209260CA	3644067	2690	2523	2862	4755	4184	4745	2692	4561	0.694279	1.24511e-08	5.61892e-08	Up	Hydroxyacylglutathione hydrolase (EC 3.1.2.6) (Glyoxalase II)	hydroxyacylglutathione hydrolase
CAALFM_C114040WA	3643342	842	785	758	1280	1565	1194	795	1346	0.693082	2.01086e-09	9.99758e-09	Up	AP complex subunit beta	uncharacterized protein CAALFM_C114040WA
CAALFM_C300820WA	3648346	423	457	409	670	826	687	430	728	0.693023	1.87043e-09	9.3432e-09	Up	Bifunctional glycerol-3-phosphate/glycerone-phosphate O-acyltransferase	bifunctional glycerol-3-phosphate/glycerone-phosphate O-acyltransferase
CAALFM_CR01440CA	30515374	101	102	140	193	201	184	114	193	0.692982	0.000532736	0.00124455	Up	Uncharacterized protein	uncharacterized protein CAALFM_CR01440CA
CAALFM_CR01180WA	3640427	1242	1090	1156	1965	1930	2009	1163	1968	0.692175	1.05699e-10	5.92343e-10	Up	F-actin-capping protein subunit alpha	uncharacterized protein CAALFM_CR01180WA
CAALFM_C306750WA	30515219	315	317	312	527	558	514	315	533	0.692063	4.03501e-09	1.94141e-08	Up	Translocon subunit	translocon subunit
CAALFM_CR08300CA	3642076	1553	1337	1389	2426	2521	2288	1426	2412	0.691445	2.67114e-11	1.58235e-10	Up	Lysophospholipase NTE1 (EC 3.1.1.5) (Intracellular phospholipase B) (Neuropathy target esterase homolog)	lysophospholipase
CAALFM_C307580WA	30515225	319	300	409	619	466	654	343	580	0.690962	0.000283334	0.00069396	Up	Uncharacterized protein	uncharacterized protein CAALFM_C307580WA
CAALFM_CR07350WA	3646055	1219	1148	1121	1789	2241	1869	1163	1966	0.690456	1.98251e-11	1.19754e-10	Up	Sec39 domain-containing protein	uncharacterized protein CAALFM_CR07350WA
CAALFM_CR09670CA	3647091	1294	1265	1250	2032	2230	2173	1270	2145	0.688976	2.0825e-14	1.67782e-13	Up	S-formylglutathione hydrolase (EC 3.1.2.12)	S-formylglutathione hydrolase
CAALFM_CR08950WA	3641915	7168	6972	7510	12703	11112	12721	7217	12179	0.687543	2.46837e-09	1.21579e-08	Up	Actin-related protein 2	actin-related protein 2
CAALFM_C501520CA	3647061	1685	1699	1553	2560	3226	2541	1646	2776	0.686513	2.51097e-11	1.49808e-10	Up	Glutathione reductase (EC 1.8.1.7)	glutathione-disulfide reductase
CAALFM_CR06010WA	3644870	652	763	557	924	1528	871	657	1108	0.686454	0.00017919	0.000453196	Up	Uncharacterized protein	uncharacterized protein CAALFM_CR06010WA
CAALFM_CR06290CA	3644856	1455	1534	1305	2198	2677	2363	1431	2413	0.686233	4.85896e-13	3.48945e-12	Up	Uncharacterized protein	uncharacterized protein CAALFM_CR06290CA
CAALFM_C101700WA	3640200	1433	1391	1286	2344	2405	2180	1370	2310	0.686131	8.91919e-14	6.7644e-13	Up	Actin-related protein 8	Arp8p
CAALFM_C113620WA	3636212	1199	1373	1087	1739	2425	2008	1220	2057	0.686066	1.76625e-08	7.86095e-08	Up	Rob1p	Rob1p
CAALFM_C111850WA	3642010	9093	9502	8804	14375	14545	17271	9133	15397	0.685864	1.11783e-10	6.25233e-10	Up	Uncharacterized protein	uncharacterized protein CAALFM_C111850WA
CAALFM_C207500CA	3645209	426	420	403	607	832	665	416	701	0.685096	9.60852e-08	3.95281e-07	Up	Mediator of RNA polymerase II transcription subunit 4 (Mediator complex subunit 4)	Med4p
CAALFM_C112850WA	30515065	1356	1360	1386	2474	1963	2470	1367	2302	0.68398	2.77332e-07	1.08344e-06	Up	Blood-induced peptide 1	Blp1p
CAALFM_C300770CA	3640510	2745	3073	2966	4991	4873	4919	2928	4928	0.68306	1.63917e-12	1.09599e-11	Up	Proteasome core particle subunit alpha 1	proteasome core particle subunit alpha 1
CAALFM_C113170CA	3636161	99	96	68	127	180	137	88	148	0.681818	0.00100053	0.00223333	Up	DNA mismatch repair protein	mismatch repair ATPase
CAALFM_C702880CA	3641395	59	79	61	88	153	91	66	111	0.681818	0.0089276	0.0167414	Up	Lipase 9 (EC 3.1.1.3)	Lip9p
CAALFM_C307890WA	3647469	523	456	490	856	792	825	490	824	0.681633	2.90632e-08	1.26637e-07	Up	Mitochondrial import inner membrane translocase subunit TIM8	protein transporter
CAALFM_CR02380CA	3644931	97	87	90	137	160	161	91	153	0.681319	0.000290652	0.000710985	Up	Uncharacterized protein	uncharacterized protein CAALFM_CR02380CA
CAALFM_C203370WA	3637387	243	309	294	466	463	492	282	474	0.680851	1.46891e-06	5.22929e-06	Up	Trifunctional hydroxymethylpyrimidine kinase/phosphomethylpyrimidine kinase/thiaminase	trifunctional hydroxymethylpyrimidine kinase/phosphomethylpyrimidine kinase/thiaminase
CAALFM_C602630CA	3639221	1063	1182	950	1663	1933	1775	1065	1790	0.680751	5.1602e-12	3.30223e-11	Up	Guanine nucleotide exchange factor	guanine nucleotide exchange factor
CAALFM_C400570CA	3645743	969	1040	931	1569	1828	1542	980	1646	0.679592	1.8455e-12	1.2297e-11	Up	Choline-phosphate cytidylyltransferase (EC 2.7.7.15)	choline-phosphate cytidylyltransferase
CAALFM_C306290WA	3642237	1740	1565	1586	2446	2942	2823	1630	2737	0.679141	2.31962e-11	1.39106e-10	Up	Uncharacterized protein	uncharacterized protein CAALFM_C306290WA
CAALFM_C209400CA	3647716	2978	2881	2856	4793	5455	4374	2905	4874	0.677797	4.29783e-12	2.78402e-11	Up	Delta(14)-sterol reductase ERG24 (EC 1.3.1.70) (C-14 sterol reductase ERG24) (Sterol C14-reductase ERG24)	delta(14)-sterol reductase
CAALFM_C109800CA	3634844	549	566	521	837	969	935	545	914	0.677064	6.85171e-11	3.92674e-10	Up	Golgi apparatus membrane protein TVP18	Tvp18p
CAALFM_C501450WA	3647044	1430	1442	1432	2449	2044	2726	1435	2406	0.676655	4.22958e-07	1.61228e-06	Up	Carboxypeptidase (EC 3.4.16.-)	Prc2p
CAALFM_C505310WA	3636500	3189	3599	3835	6496	5746	5558	3541	5933	0.675515	6.25334e-08	2.62451e-07	Up	Proteasome subunit beta	proteasome core particle subunit beta 4
CAALFM_C503130WA	3637706	76	79	86	125	179	98	80	134	0.675	0.00520561	0.0102094	Up	Sut1p	Sut1p
CAALFM_C100200CA	3639336	76	79	94	140	109	167	83	139	0.674699	0.00386848	0.00771705	Up	RRM domain-containing protein	uncharacterized protein CAALFM_C100200CA
CAALFM_C100820WA	3639345	346	361	316	563	632	519	341	571	0.674487	1.89888e-08	8.43192e-08	Up	PCI domain-containing protein	uncharacterized protein CAALFM_C100820WA
CAALFM_C703930CA	3643103	3616	3815	4090	6881	5706	6704	3840	6430	0.674479	1.06866e-07	4.36543e-07	Up	Mam33p	Mam33p
CAALFM_C502510CA	3637767	128	151	117	211	284	169	132	221	0.674242	0.000683405	0.00157067	Up	Uncharacterized protein (Fragment)	uncharacterized protein CAALFM_C502510CA, partial
CAALFM_C207130CA	3643507	3808	3951	3757	6548	6745	5988	3839	6427	0.674134	8.67414e-15	7.20821e-14	Up	Serine/threonine protein kinase	serine/threonine protein kinase
CAALFM_C105870WA	3639878	202	275	214	368	400	386	230	385	0.673913	3.76296e-06	1.258e-05	Up	Prn3p	Prn3p
CAALFM_C402210WA	3635695	71	63	59	103	76	142	64	107	0.671875	0.0120977	0.0221296	Up	Hydrolase_4 domain-containing protein	uncharacterized protein CAALFM_C402210WA
CAALFM_C601520WA	3641617	214	209	192	275	395	356	205	342	0.668293	1.59017e-05	4.7705e-05	Up	MFS domain-containing protein	uncharacterized protein CAALFM_C601520WA
CAALFM_C505060CA	3636490	53	70	67	119	112	84	63	105	0.666667	0.00538981	0.0105564	Up	Uncharacterized protein	uncharacterized protein CAALFM_C505060CA
CAALFM_C100630WA	3639380	1061	968	1109	2033	1190	2005	1046	1743	0.666348	0.000616835	0.00142669	Up	FAD-binding PCMH-type domain-containing protein	uncharacterized protein CAALFM_C100630WA
CAALFM_C111920WA	3642003	1213	1049	1171	1755	2105	1846	1144	1902	0.662587	2.54575e-09	1.24967e-08	Up	Uncharacterized protein	uncharacterized protein CAALFM_C111920WA
CAALFM_C112220WA	3642034	78	86	66	83	180	121	77	128	0.662338	0.0105452	0.0194858	Up	Cell division control protein	AAA family ATPase
CAALFM_CR04280CA	3640993	912	849	744	1297	1491	1377	835	1388	0.662275	8.16351e-11	4.61488e-10	Up	Oligosaccharide translocation protein RFT1	glycolipid translocation protein
CAALFM_C203170WA	3642988	119	151	110	182	268	182	127	211	0.661417	0.000627692	0.00144835	Up	Uncharacterized protein	uncharacterized protein CAALFM_C203170WA
CAALFM_C108800WA	3634791	497	472	443	793	858	696	471	782	0.660297	1.31696e-08	5.91107e-08	Up	SUN domain-containing protein	uncharacterized protein CAALFM_C108800WA
CAALFM_C305450CA	3643669	926	1250	875	1309	2193	1563	1017	1688	0.659784	8.92211e-05	0.000238073	Up	Uncharacterized protein	uncharacterized protein CAALFM_C305450CA
CAALFM_CR04650WA	30515396	132	146	137	196	264	226	138	229	0.65942	6.64312e-05	0.000181593	Up	Tubulin-specific chaperone A	uncharacterized protein CAALFM_CR04650WA
CAALFM_C111470CA	3644537	143	131	132	195	292	186	135	224	0.659259	0.000602316	0.00139756	Up	Dpp1p	Dpp1p
CAALFM_C403530WA	3645376	84	73	97	136	138	150	85	141	0.658824	0.00112532	0.0024833	Up	Uncharacterized protein	uncharacterized protein CAALFM_C403530WA
CAALFM_C504250WA	3636450	98	112	159	242	111	259	123	204	0.658537	0.0290547	0.0486083	Up	Mrv8p	Mrv8p
CAALFM_C403790WA	3645352	1960	2139	2026	3332	3394	3427	2042	3384	0.657199	2.19252e-13	1.61441e-12	Up	Proteasome regulatory particle lid subunit	proteasome regulatory particle lid subunit
CAALFM_C501770CA	3643764	3907	3610	3696	6341	6111	6129	3738	6194	0.657036	3.69985e-12	2.40201e-11	Up	Oxysterol-binding protein-like protein OBPa	oxysterol-binding protein related protein
CAALFM_C603110CA	3639278	37	31	28	63	49	47	32	53	0.65625	0.0279723	0.0469595	Up	ASTRA-associated protein 1	uncharacterized protein CAALFM_C603110CA
CAALFM_C200330CA	3638796	1368	1309	1311	2235	2034	2331	1329	2200	0.65538	2.56191e-09	1.25655e-08	Up	Protein HIR1	Hir1p
CAALFM_C504860CA	3636437	44	68	63	90	120	77	58	96	0.655172	0.0126936	0.0230314	Up	Uncharacterized protein	uncharacterized protein CAALFM_C504860CA
CAALFM_C101770WA	3645411	265	294	267	362	550	453	275	455	0.654545	1.79902e-05	5.3529e-05	Up	Mak32p	Mak32p
CAALFM_CR00060CA	3639673	557	498	501	904	796	873	519	858	0.653179	1.23597e-07	5.01368e-07	Up	ATP-dependent DNA helicase RRM3 (EC 3.6.4.12) (rDNA recombination mutation protein 3)	uncharacterized protein CAALFM_CR00060CA
CAALFM_C209840WA	3643783	124	131	107	183	235	181	121	200	0.652893	0.000135138	0.000350467	Up	MIND complex subunit	MIND complex subunit
CAALFM_C100550WA	3639366	888	954	944	1677	1396	1531	929	1535	0.652314	1.03589e-07	4.24053e-07	Up	Glutathione hydrolase (EC 2.3.2.2) (EC 3.4.19.13) (Gamma-glutamyltransferase) (Gamma-glutamyltranspeptidase)	gamma-glutamyltransferase
CAALFM_C602500CA	3639172	3534	3297	4083	7236	3697	7094	3638	6009	0.651732	0.00272703	0.00559941	Up	Aminomethyltransferase (EC 2.1.2.10) (Glycine cleavage system T protein)	glycine decarboxylase subunit T
CAALFM_C402900CA	3637905	4484	4847	4946	8810	6739	8030	4759	7860	0.651607	9.89835e-07	3.60092e-06	Up	Extracellular glycosidase CRH11 (EC 3.2.-.-) (Congo red hypersensitive protein 11)	transglycosylase
CAALFM_C202990CA	3643024	1560	1388	1488	2343	2330	2653	1479	2442	0.651116	8.1945e-09	3.78914e-08	Up	5-oxoprolinase	5-oxoprolinase
CAALFM_CR09900CA	3639026	80	116	53	111	145	154	83	137	0.650602	0.00943304	0.0176267	Up	DNA polymerase epsilon subunit B (DNA polymerase II subunit 2)	DNA polymerase epsilon noncatalytic subunit
CAALFM_C600130CA	3647894	5392	5984	5903	10056	9072	9387	5760	9505	0.650174	6.8016e-10	3.558e-09	Up	Vid27p	Vid27p
CAALFM_C702380CA	3636978	19055	21663	22542	36496	32211	35635	21087	34781	0.649405	4.28235e-08	1.82896e-07	Up	Peptidyl-prolyl cis-trans isomerase (PPIase) (EC 5.2.1.8) (Cyclophilin) (CPH) (Cyclosporin A-binding protein) (Rotamase)	peptidylprolyl isomerase
CAALFM_CR08840CA	3641874	562	527	496	811	935	865	528	870	0.647727	6.43635e-10	3.37692e-09	Up	Putative hydrolase	putative hydrolase
CAALFM_C103210CA	3636809	700	746	638	968	1449	1019	695	1145	0.647482	3.38068e-06	1.13673e-05	Up	Septin	septin
CAALFM_CR06460WA	3645278	325	342	404	659	365	741	357	588	0.647059	0.00499045	0.00983383	Up	Gst3p	Gst3p
CAALFM_C207370WA	3645233	240	304	264	404	511	413	269	443	0.64684	4.7641e-06	1.5728e-05	Up	GCR1_C domain-containing protein	uncharacterized protein CAALFM_C207370WA
CAALFM_C303160CA	3638424	143	124	146	237	241	204	138	227	0.644928	0.000112855	0.000297184	Up	Uncharacterized protein	uncharacterized protein CAALFM_C303160CA
CAALFM_C207790CA	3642326	109	146	141	238	157	257	132	217	0.643939	0.00377473	0.00753781	Up	Uncharacterized protein	uncharacterized protein CAALFM_C207790CA
CAALFM_C700680WA	3637967	87	106	67	121	188	121	87	143	0.643678	0.00418709	0.00833264	Up	Uncharacterized protein	nucleotide diphosphatase
CAALFM_CR06760CA	3646618	5028	4937	5031	8405	8567	7675	4999	8216	0.643529	1.27197e-12	8.64372e-12	Up	Succinate--CoA ligase [ADP-forming] subunit beta, mitochondrial (EC 6.2.1.5) (Succinyl-CoA synthetase beta chain) (SCS-beta)	succinate--CoA ligase (GDP-forming) subunit beta
CAALFM_CR08910CA	3641909	5719	5866	6071	10108	9373	9533	5885	9671	0.643331	1.35577e-10	7.52527e-10	Up	Proteasome regulatory particle lid subunit	proteasome regulatory particle lid subunit
CAALFM_C500750CA	3644121	1297	1357	1303	2185	2259	2058	1319	2167	0.642911	1.31594e-12	8.90098e-12	Up	Uncharacterized protein	uncharacterized protein CAALFM_C500750CA
CAALFM_C400120WA	3645006	4094	5011	5205	6668	9600	7241	4770	7836	0.642767	5.50933e-06	1.79238e-05	Up	GPI-anchored hemophore PGA7 (Predicted GPI-anchored protein 7) (Repressed by TUP1 protein 6)	Pga7p
CAALFM_C504950CA	3636422	755	657	713	1192	1084	1213	708	1163	0.642655	1.4138e-07	5.68748e-07	Up	Uncharacterized protein	uncharacterized protein CAALFM_C504950CA
CAALFM_C201270WA	3638791	3016	2998	2882	5748	3344	5513	2965	4868	0.641821	0.000407148	0.000970647	Up	Cha1p	Cha1p
CAALFM_C704330CA	3643138	799	857	757	1316	1319	1321	804	1319	0.640547	2.51393e-11	1.49831e-10	Up	Sys1p	Sys1p
CAALFM_CR04450CA	3640987	869	913	780	1246	1735	1221	854	1401	0.640515	8.17629e-07	3.00262e-06	Up	Chromatin modification protein	chromatin modification protein
CAALFM_C602450WA	3639167	72	96	98	112	197	130	89	146	0.640449	0.00654755	0.0126116	Up	Uncharacterized protein	uncharacterized protein CAALFM_C602450WA
CAALFM_C702390WA	3636977	3656	3829	4395	6851	5262	7356	3960	6490	0.638889	3.45595e-05	9.85453e-05	Up	Ahp2p	Ahp2p
CAALFM_CR05950CA	3642458	1144	1186	1025	1729	1963	1803	1118	1832	0.63864	9.04449e-13	6.26331e-12	Up	Putative ATP-dependent permease	putative ATP-dependent permease
CAALFM_C207660WA	3642341	307	280	268	474	409	517	285	467	0.638596	1.31214e-05	4.013e-05	Up	Pds5p	Pds5p
CAALFM_C401860CA	3635590	420	429	466	686	737	728	438	717	0.636986	6.58943e-08	2.7576e-07	Up	Uncharacterized protein	uncharacterized protein CAALFM_C401860CA
CAALFM_C105960WA	3639875	2052	2375	1741	3450	3742	2903	2056	3365	0.636673	1.31982e-07	5.32414e-07	Up	Predicted GPI-anchored protein 45	Pga45p
CAALFM_C304550CA	3635263	4477	5032	5175	7615	8762	7644	4895	8007	0.635751	4.80544e-10	2.54352e-09	Up	Protein kinase	protein kinase
CAALFM_C205990CA	3644074	353	300	357	616	340	698	337	551	0.635015	0.00545472	0.0106584	Up	Uncharacterized protein	uncharacterized protein CAALFM_C205990CA
CAALFM_C603770CA	3640307	1084	1315	1055	1651	2312	1678	1151	1880	0.633362	1.34064e-06	4.79614e-06	Up	Sphingolipid homeostasis protein	sphingolipid homeostasis protein
CAALFM_C303850CA	3645627	207	334	226	397	453	405	256	418	0.632812	0.000144964	0.000373783	Up	Sol1p	Sol1p
CAALFM_C600230WA	3646061	177	180	140	256	294	262	166	271	0.63253	1.99397e-05	5.8551e-05	Up	acidPPc domain-containing protein	uncharacterized protein CAALFM_C600230WA
CAALFM_CR10230WA	3638921	2249	2608	2197	3710	4031	3773	2351	3838	0.632497	8.29319e-13	5.76362e-12	Up	Uncharacterized protein	uncharacterized protein CAALFM_CR10230WA
CAALFM_C504360CA	3636483	2029	2067	1982	3273	3642	2993	2026	3303	0.630306	1.42948e-11	8.73824e-11	Up	Nucleotidase	nucleotidase
CAALFM_C703780CA	3643119	648	567	531	892	953	1000	582	948	0.628866	3.13703e-08	1.35876e-07	Up	Putative nitronate monooxygenase	putative nitronate monooxygenase
CAALFM_C201970CA	3635763	653	681	808	1363	1015	1110	714	1163	0.628852	7.7958e-05	0.00021014	Up	Rod1p	Rod1p
CAALFM_C209290WA	30515158	53	64	36	86	77	85	51	83	0.627451	0.0130733	0.023654	Up	Vacuolar ATPase assembly integral membrane protein VMA21	uncharacterized protein CAALFM_C209290WA
CAALFM_C110530WA	3647192	435	410	450	651	827	631	432	703	0.627315	1.62069e-06	5.73454e-06	Up	Snl1p	Snl1p
CAALFM_C303710WA	3645645	218	262	228	270	471	412	236	384	0.627119	0.000620187	0.00143274	Up	Ccc1p	Ccc1p
CAALFM_C604210CA	3646284	8426	8883	10421	14020	14716	16382	9243	15039	0.627069	6.52469e-07	2.43296e-06	Up	Iron-sulfur clusters transporter ATM1, mitochondrial (EC 7.-.-.-)	ATP-binding cassette Fe/S cluster precursor transporter
CAALFM_C113660WA	3636192	411	447	461	688	664	790	440	714	0.622727	2.10171e-06	7.32076e-06	Up	DNA-dependent ATPase	DNA-dependent ATPase
CAALFM_C303520CA	3638311	2221	2586	2396	3839	4113	3734	2401	3895	0.622241	2.27398e-11	1.3665e-10	Up	Proteasome core particle subunit alpha 3	proteasome core particle subunit alpha 3
CAALFM_C113480WA	3636229	15314	18607	17678	22660	33324	27665	17200	27883	0.621105	1.57395e-06	5.58274e-06	Up	Heat shock protein SSA1	Hsp70 family chaperone
CAALFM_CR03690WA	3643222	963	1045	971	1558	1332	1936	993	1609	0.620342	2.33213e-05	6.78639e-05	Up	Uncharacterized protein	uncharacterized protein CAALFM_CR03690WA
CAALFM_CR00430CA	30515366	321	280	283	452	487	495	295	478	0.620339	7.3176e-07	2.71124e-06	Up	Uncharacterized protein	uncharacterized protein CAALFM_CR00430CA
CAALFM_C102870WA	3636864	231	260	299	412	516	351	263	426	0.619772	0.000265018	0.00065212	Up	Ypt7p	Ypt7p
CAALFM_C201180WA	30515088	600	572	610	966	923	996	594	962	0.619529	5.87954e-08	2.47836e-07	Up	Copper metallochaperone	copper metallochaperone
CAALFM_CR01280CA	3640400	534	506	506	838	734	930	515	834	0.619417	3.18139e-06	1.07532e-05	Up	Phosphatidylglycerol/phosphatidylinositol transfer protein (PG/PI-TP)	sterol transporter
CAALFM_C103130CA	3636928	3337	3164	3335	5051	5701	5177	3279	5310	0.619396	5.16027e-12	3.30223e-11	Up	Phosphatidylinositol 4-phosphate-binding protein	phosphatidylinositol 4-phosphate-binding protein
CAALFM_C205440WA	3643436	1011	982	985	1594	1468	1762	993	1608	0.619335	9.36971e-08	3.86276e-07	Up	AAA family ATPase peroxin 6	AAA family ATPase peroxin 6
CAALFM_C100980WA	30514959	816	773	775	1341	1163	1325	788	1276	0.619289	1.37071e-07	5.52176e-07	Up	Uncharacterized protein	uncharacterized protein CAALFM_C100980WA
CAALFM_C302450WA	30515187	126	130	123	201	209	203	126	204	0.619048	7.97249e-05	0.000214307	Up	SCF ubiquitin ligase complex subunit	SCF ubiquitin ligase complex subunit
CAALFM_C405250WA	3646158	333	280	283	612	333	508	299	484	0.618729	0.00268819	0.00552746	Up	RING-type E3 ubiquitin transferase (EC 2.3.2.27)	uncharacterized protein CAALFM_C405250WA
CAALFM_C702480WA	3636944	470	407	436	784	632	710	438	709	0.618721	9.98193e-06	3.11006e-05	Up	Cytochrome c oxidase assembly protein COX20, mitochondrial	uncharacterized protein CAALFM_C702480WA
CAALFM_C702220CA	3636989	985	1122	928	1572	1471	1870	1012	1638	0.618577	8.90052e-07	3.2542e-06	Up	Protein kinase domain-containing protein	uncharacterized protein CAALFM_C702220CA
CAALFM_C201090CA	3638833	1054	1140	1123	1826	1811	1732	1106	1790	0.618445	3.1714e-10	1.70342e-09	Up	Ergosterol biosynthetic protein 28	Erg28p
CAALFM_C301470WA	3636628	71	84	72	131	136	101	76	123	0.618421	0.00272495	0.00559712	Up	Arf3p	Arf3p
CAALFM_C600410CA	3646088	1604	1399	1536	2499	2267	2578	1513	2448	0.617978	1.38038e-07	5.55685e-07	Up	Putative Rab GTPase-binding protein	putative Rab GTPase-binding protein
CAALFM_C111290WA	3644553	289	303	356	491	449	593	316	511	0.617089	0.000153779	0.00039372	Up	Oxidored_FMN domain-containing protein	uncharacterized protein CAALFM_C111290WA
CAALFM_CR01100CA	3640378	689	640	682	1216	925	1109	670	1083	0.616418	1.26924e-05	3.8982e-05	Up	Cytochrome c oxidase-assembly factor COX23, mitochondrial	uncharacterized protein CAALFM_CR01100CA
CAALFM_C302620CA	3638326	91	85	82	133	151	134	86	139	0.616279	0.000746708	0.00170471	Up	Mitochondrial pyruvate carrier	pyruvate transporter
CAALFM_C502390CA	3637795	756	758	649	1081	1437	976	721	1165	0.615811	4.15044e-06	1.37882e-05	Up	Uncharacterized protein	uncharacterized protein CAALFM_C502390CA
CAALFM_C306270CA	3642239	232	235	221	310	444	355	229	370	0.615721	3.14189e-05	9.02537e-05	Up	Uncharacterized protein	uncharacterized protein CAALFM_C306270CA
CAALFM_C202500WA	3635816	715	736	650	1024	1306	1064	700	1131	0.615714	1.18874e-08	5.39383e-08	Up	TAFII55_N domain-containing protein	TATA-binding protein-associated factor TAF7
CAALFM_C301500CA	3636572	1374	1243	1280	2019	2163	2111	1299	2098	0.615089	8.1615e-11	4.61488e-10	Up	Bzz1p	Bzz1p
CAALFM_C406860CA	30515286	247	233	275	483	313	424	252	407	0.615079	0.00107621	0.00238579	Up	Cytidine deaminase (EC 3.5.4.5) (Cytidine aminohydrolase)	cytidine deaminase
CAALFM_C703390CA	3646718	1946	2111	2109	3194	3236	3524	2055	3318	0.614599	1.30203e-09	6.60902e-09	Up	Proteasome core particle subunit beta 3	proteasome core particle subunit beta 3
CAALFM_C405360CA	3646949	147	119	129	204	231	205	132	213	0.613636	0.000155403	0.000397703	Up	Uncharacterized protein	uncharacterized protein CAALFM_C405360CA
CAALFM_C301450CA	3636631	370	371	302	517	643	522	348	561	0.612069	1.11853e-06	4.03627e-06	Up	MMS19 nucleotide excision repair protein (Fragment)	Met18p, partial
CAALFM_C201010WA	3638875	34626	31242	31179	57297	46949	52187	32349	52144	0.61192	1.26714e-07	5.12644e-07	Up	Hgt8p	Hgt8p
CAALFM_C102660CA	3636820	1020	963	1131	1812	1497	1711	1038	1673	0.611753	5.81459e-06	1.88537e-05	Up	Mitochondrial genome maintenance protein MGM101	Mgm101p
CAALFM_C210440CA	3641192	809	771	677	1095	1422	1120	752	1212	0.611702	1.07006e-07	4.36812e-07	Up	SsDNA endodeoxyribonuclease	ssDNA endodeoxyribonuclease
CAALFM_C403380CA	3646797	496	587	477	873	817	824	520	838	0.611538	1.24848e-07	5.0609e-07	Up	Dao2p	Dao2p
CAALFM_C112660WA	3646835	814	841	699	1250	1407	1139	785	1265	0.611465	9.19284e-09	4.21725e-08	Up	Spindle assembly checkpoint component MAD1	coiled-coil domain-containing protein
CAALFM_C110280CA	3634902	1608	1765	1786	2643	2918	2740	1720	2767	0.608721	2.16051e-10	1.17236e-09	Up	Protein FMP52, mitochondrial	uncharacterized protein CAALFM_C110280CA
CAALFM_C107850CA	3640739	44	56	39	78	71	74	46	74	0.608696	0.0140388	0.0252359	Up	Anaphase promoting complex subunit	anaphase promoting complex subunit
CAALFM_C108740CA	3634939	4548	4290	4512	6981	7645	6840	4450	7155	0.607865	8.0913e-12	5.07736e-11	Up	Protein transport protein SEC24	COPII subunit
CAALFM_C703970CA	3643117	486	576	492	769	957	770	518	832	0.606178	2.62019e-07	1.02776e-06	Up	Uncharacterized protein	uncharacterized protein CAALFM_C703970CA
CAALFM_C504160WA	3636542	99	111	103	143	202	157	104	167	0.605769	0.00102991	0.00229189	Up	Sdc1p	Sdc1p
CAALFM_CR05150WA	30515403	136	146	135	198	225	247	139	223	0.604317	0.000147702	0.000380002	Up	Mitochondrial 54S ribosomal protein YmL44	mitochondrial 54S ribosomal protein YmL44
CAALFM_CR07760WA	30515431	516	474	516	853	735	826	502	805	0.603586	2.76891e-06	9.44676e-06	Up	Mitochondrial 37S ribosomal protein RSM19	mitochondrial 37S ribosomal protein RSM19
CAALFM_C406560WA	3642781	53	59	63	85	91	103	58	93	0.603448	0.00831414	0.0157126	Up	Probable cell wall protein PGA15 (Predicted GPI-anchored protein 15)	Pga15p
CAALFM_C112640WA	3646837	150	169	164	217	319	239	161	258	0.602484	0.000352698	0.000849894	Up	Uncharacterized protein	uncharacterized protein CAALFM_C112640WA
CAALFM_CR05780WA	3646710	4630	4352	4570	7743	6732	7230	4517	7235	0.601727	2.89198e-08	1.26107e-07	Up	V-type proton ATPase subunit B (V-ATPase subunit B) (Vacuolar proton pump subunit B)	H(+)-transporting V1 sector ATPase subunit B
CAALFM_C601770WA	3641637	264	333	252	432	534	392	283	453	0.600707	4.36885e-05	0.000122534	Up	Postreplication repair E3 ubiquitin-protein ligase RAD18 (EC 2.3.2.27) (RING-type E3 ubiquitin transferase RAD18)	E3 ubiquitin-protein ligase
CAALFM_C114310WA	3643315	570	533	467	826	810	874	523	837	0.600382	1.28265e-07	5.18496e-07	Up	Deoxycytidine monophosphate deaminase	deoxycytidine monophosphate deaminase
CAALFM_C501570CA	3647039	103	116	110	173	193	162	110	176	0.6	0.000367439	0.000882856	Up	Lysophospholipase (EC 3.1.1.5)	putative carboxylic ester hydrolase
CAALFM_C405900CA	3641796	870	948	721	1146	1766	1146	846	1353	0.599291	9.28147e-05	0.000247208	Up	Uncharacterized protein	uncharacterized protein CAALFM_C405900CA
CAALFM_C206570CA	3646561	165	239	201	280	349	339	202	323	0.59901	0.000223338	0.000556147	Up	Uncharacterized protein	uncharacterized protein CAALFM_C206570CA
CAALFM_C107520CA	3646662	385	360	352	556	605	591	366	584	0.595628	1.03376e-07	4.23476e-07	Up	Ist2p	Ist2p
CAALFM_CR05440WA	3648245	1455	1496	1481	2321	2412	2332	1477	2355	0.594448	1.31307e-11	8.08269e-11	Up	3-hydroxyanthranilate 3,4-dioxygenase (EC 1.13.11.6) (3-hydroxyanthranilate oxygenase) (3-HAO) (3-hydroxyanthranilic acid dioxygenase) (HAD) (Biosynthesis of nicotinic acid protein 1)	3-hydroxyanthranilate 3,4-dioxygenase
CAALFM_C209150WA	3644089	3420	4095	3711	5607	6447	5845	3742	5966	0.594335	2.79192e-10	1.50515e-09	Up	Mannosylinositol phosphorylceramide synthase catalytic subunit	mannosylinositol phosphorylceramide synthase catalytic subunit
CAALFM_CR10070CA	3639037	4728	5140	5101	7563	8823	7475	4990	7954	0.593988	1.54425e-10	8.53887e-10	Up	Zcf39p	Zcf39p
CAALFM_C602570CA	3639206	341	347	301	399	720	459	330	526	0.593939	0.000971948	0.0021748	Up	Sec20p	Sec20p
CAALFM_CR07890WA	3644145	709	779	669	908	1601	929	719	1146	0.59388	0.000744084	0.00169939	Up	Enhanced filamentous growth protein 1	Efg1p
CAALFM_CR01990CA	3640113	96	115	76	128	179	152	96	153	0.59375	0.00241859	0.00501209	Up	Spindle pole body component	Spc98p
CAALFM_C700400WA	3638034	1979	1662	1998	2831	3302	2853	1880	2995	0.593085	3.63854e-07	1.39798e-06	Up	3-isopropylmalate dehydrogenase (EC 1.1.1.85)	3-isopropylmalate dehydrogenase
CAALFM_CR09360WA	3641902	124	165	132	212	220	237	140	223	0.592857	0.000317083	0.000770777	Up	Fcy24p	Fcy24p
CAALFM_CR10840CA	3638961	10252	10758	9810	14338	18752	15991	10273	16360	0.592524	2.83951e-10	1.52798e-09	Up	L-iditol 2-dehydrogenase	L-iditol 2-dehydrogenase
CAALFM_CR01970CA	3640111	1972	1879	2014	3276	2891	3171	1955	3113	0.592327	1.01199e-07	4.14853e-07	Up	H(+)-transporting V1 sector ATPase subunit E	H(+)-transporting V1 sector ATPase subunit E
CAALFM_CR09490WA	3641896	351	419	341	544	684	538	370	589	0.591892	3.8188e-06	1.27447e-05	Up	Uncharacterized protein	uncharacterized protein CAALFM_CR09490WA
CAALFM_C703420CA	3646715	122	161	142	209	281	189	142	226	0.591549	0.00115681	0.002547	Up	Sng3p	Sng3p
CAALFM_C600250WA	3646063	1907	1661	1820	2922	2669	2979	1796	2857	0.590757	2.06295e-07	8.15236e-07	Up	AB hydrolase-1 domain-containing protein	uncharacterized protein CAALFM_C600250WA
CAALFM_CR03000CA	3642597	938	793	965	1326	1449	1512	899	1429	0.589544	1.96703e-06	6.87219e-06	Up	Uncharacterized protein	uncharacterized protein CAALFM_CR03000CA
CAALFM_CR08610WA	3642109	983	926	1151	1675	1381	1808	1020	1621	0.589216	9.61679e-05	0.000255321	Up	Mitochondrial pyruvate carrier	mitochondrial pyruvate carrier
CAALFM_C107080WA	3639489	398	356	337	609	429	696	364	578	0.587912	0.00100591	0.0022445	Up	Uncharacterized protein	uncharacterized protein CAALFM_C107080WA
CAALFM_C101280CA	3640217	63	72	53	80	142	78	63	100	0.587302	0.0228451	0.0391429	Up	Mediator of RNA polymerase II transcription subunit 22 (Mediator complex subunit 22)	Med22p
CAALFM_C104560WA	3646130	614	667	561	839	1166	918	614	974	0.586319	1.64125e-06	5.8002e-06	Up	Ubiquitin-protein ligase	ubiquitin-protein ligase
CAALFM_CR06850CA	30515424	58	47	70	87	103	86	58	92	0.586207	0.0164661	0.0291312	Up	Protein kish	uncharacterized protein CAALFM_CR06850CA
CAALFM_C302080WA	3636575	1071	943	1056	1657	1342	1864	1023	1621	0.584555	7.01236e-05	0.00019079	Up	Protein transport protein SEC23	uncharacterized protein CAALFM_C302080WA
CAALFM_CR10030WA	3639033	816	802	765	1140	1446	1187	794	1258	0.584383	2.53127e-08	1.11044e-07	Up	Fgr34p	Fgr34p
CAALFM_CR04190WA	3640938	3790	3485	3729	5694	5701	6028	3668	5808	0.583424	1.99342e-09	9.92783e-09	Up	Adenylyl cyclase-associated protein	adenylate cyclase-binding protein
CAALFM_CR01260WA	3640402	544	689	543	862	1145	804	592	937	0.58277	2.78242e-05	8.0165e-05	Up	Transmembrane 9 superfamily member	uncharacterized protein CAALFM_CR01260WA
CAALFM_C603760CA	3640306	13986	13591	14048	22933	20088	22829	13875	21950	0.581982	4.63719e-08	1.97471e-07	Up	Serine hydroxymethyltransferase, cytosolic (SHMT) (EC 2.1.2.1) (Glycine hydroxymethyltransferase) (SHMII) (Serine methylase)	glycine hydroxymethyltransferase
CAALFM_C700670CA	3638024	497	537	426	662	946	702	487	770	0.581109	1.81257e-05	5.38769e-05	Up	Phosphoinositide 5-phosphatase (EC 3.1.3.36)	phosphatidylinositol-3-/phosphoinositide 5-phosphatase
CAALFM_C602530CA	3639175	585	547	527	820	883	920	553	874	0.58047	4.26856e-08	1.82441e-07	Up	Uncharacterized protein	uncharacterized protein CAALFM_C602530CA
CAALFM_CR06730WA	3646615	447	508	415	629	794	744	457	722	0.579869	7.5531e-07	2.78431e-06	Up	Ubiquitin-like modifier-activating enzyme ATG7 (ATG12-activating enzyme E1 ATG7) (Autophagy-related protein 7)	Apg7p
CAALFM_C101950CA	3645421	612	598	517	851	938	940	576	910	0.579861	2.18625e-08	9.65636e-08	Up	Uncharacterized protein	uncharacterized protein CAALFM_C101950CA
CAALFM_C203380WA	3637386	8304	7707	8101	13188	12507	12394	8037	12696	0.579694	1.23792e-09	6.29454e-09	Up	Actin cytoskeleton-regulatory complex protein PAN1	Pan1p
CAALFM_C114180WA	3643324	431	448	494	812	658	700	458	723	0.578603	3.92723e-05	0.000111275	Up	Uncharacterized protein	uncharacterized protein CAALFM_C114180WA
CAALFM_C505070WA	3636491	159	157	126	203	267	225	147	232	0.578231	0.000324906	0.000787491	Up	Uncharacterized protein	uncharacterized protein CAALFM_C505070WA
CAALFM_C111440CA	3644539	109	109	73	151	146	162	97	153	0.57732	0.00262042	0.00539384	Up	Chromatin-modulating protein	chromatin-modulating protein
CAALFM_C107610CA	3646671	149	136	84	182	212	188	123	194	0.577236	0.00294437	0.00601594	Up	Uncharacterized protein	uncharacterized protein CAALFM_C107610CA
CAALFM_C205890CA	3647474	2064	1675	1782	2940	3102	2663	1840	2902	0.577174	2.21287e-07	8.72697e-07	Up	Isocitrate dehydrogenase [NADP] (EC 1.1.1.42)	isocitrate dehydrogenase (NADP(+))
CAALFM_CR00750CA	3640438	278	269	230	313	496	414	259	408	0.57529	0.00031278	0.000762229	Up	JmjC domain-containing histone demethylation protein 1 (EC 1.14.11.27) ([Histone-H3]-lysine-36 demethylase 1)	[Histone H3]-lysine-36 demethylase [Candida albicans SC5314]
CAALFM_C111540CA	3645333	4367	4467	4406	7158	7211	6478	4413	6949	0.574666	7.58987e-11	4.31577e-10	Up	Cta3p	Cta3p
CAALFM_CR00540CA	3639667	3789	3261	3822	5935	5273	5909	3624	5706	0.574503	1.96105e-06	6.86368e-06	Up	Malate dehydrogenase, cytoplasmic (EC 1.1.1.37)	malate dehydrogenase
CAALFM_CR05720WA	3646699	1747	1963	1654	2354	3486	2604	1788	2815	0.574385	4.80419e-06	1.58334e-05	Up	Alpha,alpha-trehalose-phosphate synthase [UDP-forming] (EC 2.4.1.15) (Trehalose-6-phosphate synthase) (UDP-glucose-glucosephosphate glucosyltransferase)	alpha,alpha-trehalose-phosphate synthase (UDP-forming) TPS1
CAALFM_CR06550CA	3645260	4791	5660	7498	8968	10154	9115	5983	9412	0.573124	0.00032047	0.000778313	Up	Uncharacterized protein	uncharacterized protein CAALFM_CR06550CA
CAALFM_C603840CA	3640290	1672	1339	1403	2239	2344	2358	1471	2314	0.57308	2.04174e-07	8.07947e-07	Up	ATP-binding cassette transporter	ATP-binding cassette transporter
CAALFM_C207390CA	3645229	998	1137	1029	1556	1799	1623	1055	1659	0.572512	1.10321e-09	5.63423e-09	Up	Uncharacterized protein	uncharacterized protein CAALFM_C207390CA
CAALFM_C305000WA	3635167	1645	1566	1630	2442	2392	2775	1614	2536	0.571252	1.31093e-07	5.29193e-07	Up	Rdi1p	Rdi1p
CAALFM_C406010CA	3646518	639	665	641	1039	828	1186	648	1018	0.570988	0.000107333	0.000283284	Up	Histone deacetylase (EC 3.5.1.98)	histone deacetylase
CAALFM_C210160WA	3643932	630	652	621	1049	926	1014	634	996	0.570978	4.27165e-07	1.62512e-06	Up	Uncharacterized protein	uncharacterized protein CAALFM_C210160WA
CAALFM_C703940CA	3643102	123	136	104	144	254	173	121	190	0.570248	0.00535531	0.0104924	Up	G2/mitotic-specific cyclin-4	B-type cyclin
CAALFM_C208690CA	3643888	204	295	226	299	447	395	242	380	0.570248	0.000798581	0.00181246	Up	AB hydrolase-1 domain-containing protein	uncharacterized protein CAALFM_C208690CA
CAALFM_CR04060CA	3641021	5810	6766	7189	11440	9570	10023	6588	10344	0.570128	9.22761e-06	2.88897e-05	Up	Dap1p	Dap1p
CAALFM_CR10300WA	3638936	5578	5528	6542	9923	8171	9611	5883	9235	0.569777	1.82446e-05	5.41473e-05	Up	Proteasome endopeptidase complex (EC 3.4.25.1)	proteasome core particle subunit beta 2
CAALFM_C303270WA	3638321	308	290	307	417	516	489	302	474	0.569536	7.35166e-06	2.3407e-05	Up	Uncharacterized protein	uncharacterized protein CAALFM_C303270WA
CAALFM_C600290WA	3646069	7905	9667	9210	13079	15170	13713	8927	13987	0.56682	2.69028e-08	1.17753e-07	Up	NDC10_II domain-containing protein	uncharacterized protein CAALFM_C600290WA
CAALFM_C302860WA	3638333	569	583	581	866	931	919	578	905	0.565744	1.91468e-08	8.48908e-08	Up	Bifunctional hydroxyethylthiazole kinase/thiamine-phosphate diphosphorylase	bifunctional hydroxyethylthiazole kinase/thiamine-phosphate diphosphorylase
CAALFM_C200060CA	3647914	1994	1946	2122	3491	2959	3039	2021	3163	0.565067	1.74978e-06	6.16877e-06	Up	Uncharacterized protein	uncharacterized protein CAALFM_C200060CA
CAALFM_C700100WA	3638008	720	697	1009	1345	986	1467	809	1266	0.564895	0.00328889	0.00664056	Up	Frp2p	Frp2p
CAALFM_C602660CA	3639224	258	231	255	381	311	472	248	388	0.564516	0.00132991	0.00288445	Up	Putative amidase	putative amidase
CAALFM_C600180CA	3646081	105	95	102	140	174	161	101	158	0.564356	0.00125218	0.00272909	Up	Uncharacterized protein	uncharacterized protein CAALFM_C600180CA
CAALFM_CR03120WA	3645123	3075	3210	3708	5340	4898	5371	3331	5203	0.561993	3.81769e-06	1.27447e-05	Up	Uncharacterized protein	uncharacterized protein CAALFM_CR03120WA
CAALFM_C202980CA	3643025	4774	4230	4499	7218	5831	8041	4501	7030	0.561875	4.12902e-05	0.000116538	Up	Dld1p	Dld1p
CAALFM_C104550WA	3646151	168	197	197	318	283	276	187	292	0.561497	0.000248961	0.000614688	Up	Elongin-C	elongin C
CAALFM_C307120WA	3638441	321	317	266	470	353	587	301	470	0.561462	0.00204617	0.00428613	Up	Protein HRI1	uncharacterized protein CAALFM_C307120WA
CAALFM_C108620WA	3648427	1555	1684	1673	2161	2704	2797	1637	2554	0.560171	7.32408e-07	2.71191e-06	Up	Copper transport protein	low-affinity Cu transporter
CAALFM_C109600CA	3634890	140	138	150	178	242	249	143	223	0.559441	0.00118033	0.00259386	Up	Lipase 6 (EC 3.1.1.3)	Lip6p
CAALFM_C406870WA	3642911	6355	6511	6533	10463	9878	9908	6466	10083	0.559388	9.53489e-10	4.90402e-09	Up	Proteasome regulatory particle base subunit	proteasome regulatory particle base subunit
CAALFM_C300570CA	3640584	269	242	278	449	396	386	263	410	0.558935	9.91353e-05	0.0002626	Up	Phosphatase	phosphatase
CAALFM_C102200CA	3644593	218	257	223	280	443	365	233	363	0.55794	0.000557705	0.00129819	Up	Autophagy protein 5	uncharacterized protein CAALFM_C102200CA
CAALFM_C401950WA	3635665	2712	2470	2655	4180	3768	4244	2612	4064	0.555896	3.69442e-07	1.41664e-06	Up	F-actin-capping protein subunit beta	F-actin-capping protein subunit beta
CAALFM_C306490WA	3642285	2383	2138	2547	3931	3026	4039	2356	3665	0.555603	0.000142291	0.000367379	Up	Acetyltransferase	acetyltransferase
CAALFM_C107640CA	3646659	1120	1128	1157	1961	1320	2015	1135	1765	0.555066	0.000618684	0.0014304	Up	Protein kinase domain-containing protein	uncharacterized protein CAALFM_C107640CA
CAALFM_C502400WA	3637724	3093	3242	3157	5098	4558	5088	3164	4915	0.553413	5.37148e-08	2.27243e-07	Up	Acyl-protein thioesterase 1 (EC 3.1.2.-) (Palmitoyl-protein hydrolase) (EC 3.1.2.22)	palmitoyl-(protein) hydrolase
CAALFM_C103300CA	3636855	2590	2511	2583	4265	3535	4135	2561	3978	0.553299	1.88987e-06	6.63051e-06	Up	Mas1p	Mas1p
CAALFM_C200520WA	3638867	2284	2228	2432	4318	2407	4057	2315	3594	0.552484	0.00325401	0.00657699	Up	Mannan endo-1,6-alpha-mannosidase DFG5 (EC 3.2.1.101) (Endo-alpha-1->6-D-mannanase DFG5)	putative mannan endo-1,6-alpha-mannosidase
CAALFM_C206250CA	3646912	129	163	137	199	267	201	143	222	0.552448	0.000972062	0.0021748	Up	DNA replication licensing factor MCM5 (EC 3.6.4.12)	MCM DNA helicase complex subunit
CAALFM_C406400CA	3642798	1491	1398	1516	2232	2354	2242	1468	2276	0.550409	9.87172e-09	4.51445e-08	Up	V-type proton ATPase subunit D (V-ATPase subunit D) (Vacuolar proton pump subunit D)	H(+)-transporting V1 sector ATPase subunit D
CAALFM_C301460CA	3636629	2258	2098	2403	3503	3178	3793	2253	3491	0.54949	5.98271e-06	1.93341e-05	Up	Fox3p	Fox3p
CAALFM_C303100CA	3638399	690	669	644	1014	1038	1054	668	1035	0.549401	1.55591e-08	6.95676e-08	Up	Uncharacterized protein	uncharacterized protein CAALFM_C303100CA
CAALFM_CR01200WA	3640408	427	415	409	594	755	588	417	646	0.549161	5.29959e-06	1.73092e-05	Up	Oye22p	Oye22p
CAALFM_C702010CA	3636954	242	209	253	360	270	463	235	364	0.548936	0.00579604	0.011261	Up	Aldedh domain-containing protein	uncharacterized protein CAALFM_C702010CA
CAALFM_C209300WA	3644103	274	293	232	324	498	414	266	412	0.548872	0.000371989	0.000893051	Up	Mediator of RNA polymerase II transcription subunit 18 (Mediator complex subunit 18)	Med18p
CAALFM_C304920CA	3635268	3697	4203	3650	5881	5461	6547	3850	5963	0.548831	3.33113e-07	1.28752e-06	Up	Uncharacterized protein	uncharacterized protein CAALFM_C304920CA
CAALFM_CR05030WA	3646388	683	675	562	868	1182	922	640	991	0.548438	6.85025e-06	2.1979e-05	Up	Uncharacterized protein	uncharacterized protein CAALFM_CR05030WA
CAALFM_C603040CA	3639269	817	977	829	1237	1370	1452	874	1353	0.548055	3.29114e-07	1.27461e-06	Up	Phosphatidylinositol-3,5-bisphosphate 5-phosphatase	phosphatidylinositol-3,5-bisphosphate 5-phosphatase
CAALFM_C208620WA	3643912	4129	4105	4195	5935	6634	6670	4143	6413	0.547912	4.72779e-10	2.50469e-09	Up	MINDY_DUB domain-containing protein	uncharacterized protein CAALFM_C208620WA
CAALFM_C602540CA	3639176	270	299	246	312	551	401	272	421	0.547794	0.00154538	0.0033001	Up	Uncharacterized protein	uncharacterized protein CAALFM_C602540CA
CAALFM_C505300WA	3636499	3463	3261	3822	5817	4879	5623	3515	5440	0.547653	1.50636e-05	4.5378e-05	Up	Riboflavin synthase	riboflavin synthase
CAALFM_C500090CA	3647885	1750	1856	1835	2628	2947	2839	1814	2805	0.546307	5.55625e-10	2.9276e-09	Up	Uncharacterized protein	uncharacterized protein CAALFM_C500090CA
CAALFM_CR08250CA	3642097	6871	8011	8645	10390	13767	12219	7842	12125	0.546162	1.13136e-05	3.49874e-05	Up	Chaperone ATPase	chaperone ATPase
CAALFM_C102000WA	3645418	1234	1341	1111	1787	2020	1893	1229	1900	0.545972	1.01414e-09	5.20216e-09	Up	Uncharacterized protein	uncharacterized protein CAALFM_C102000WA
CAALFM_C305560WA	3643660	2606	2954	2911	4591	4083	4407	2824	4360	0.543909	5.41161e-07	2.03355e-06	Up	Proteasome endopeptidase complex (EC 3.4.25.1)	proteasome core particle subunit beta 1
CAALFM_C406360CA	3642825	95	99	81	156	98	171	92	142	0.543478	0.0179445	0.0314501	Up	Uncharacterized protein	uncharacterized protein CAALFM_C406360CA
CAALFM_C202160WA	3635750	318	317	297	476	527	436	311	480	0.543408	5.08069e-06	1.66785e-05	Up	SAM complex subunit	SAM complex subunit
CAALFM_C303180CA	3638426	1480	1510	1609	2287	2356	2456	1533	2366	0.543379	5.87387e-08	2.47776e-07	Up	Purine nucleoside phosphorylase (EC 2.4.2.1) (Inosine-guanosine phosphorylase)	purine-nucleoside phosphorylase
CAALFM_C209480WA	3643819	290	342	285	426	508	481	306	472	0.542484	9.35255e-06	2.92336e-05	Up	Uncharacterized protein	uncharacterized protein CAALFM_C209480WA
CAALFM_C403780CA	3645353	1595	1357	1475	2325	2233	2266	1476	2275	0.541328	3.84525e-07	1.47157e-06	Up	Putative RNA methyltransferase	putative RNA methyltransferase
CAALFM_C301540WA	3636567	4912	7914	5624	7647	12150	8638	6150	9478	0.541138	0.00134421	0.00291111	Up	HIG1 domain-containing protein	uncharacterized protein CAALFM_C301540WA
CAALFM_C210260CA	3643961	1732	1679	1883	2826	2484	2851	1765	2720	0.541076	5.18179e-06	1.69913e-05	Up	Calmodulin-dependent protein kinase	calmodulin-dependent protein kinase
CAALFM_C101930WA	30514966	3252	3677	2829	4413	5619	5004	3253	5012	0.540732	1.5635e-07	6.25509e-07	Up	AMPK1_CBM domain-containing protein	uncharacterized protein CAALFM_C101930WA
CAALFM_CR03770CA	30515390	456	272	361	571	525	582	363	559	0.539945	0.00214616	0.00448265	Up	40S ribosomal protein S30	ribosomal 40S subunit protein S30B
CAALFM_C404180CA	3641183	310	388	286	476	571	469	328	505	0.539634	4.22914e-05	0.00011896	Up	Uncharacterized protein	uncharacterized protein CAALFM_C404180CA
CAALFM_C700420CA	3638032	743	894	828	857	1495	1442	822	1265	0.538929	0.00166023	0.00352595	Up	Uncharacterized protein	uncharacterized protein CAALFM_C700420CA
CAALFM_C103240WA	3636895	936	994	1054	1535	1409	1650	995	1531	0.538693	6.09601e-06	1.96784e-05	Up	Uncharacterized protein	uncharacterized protein CAALFM_C103240WA
CAALFM_C209560CA	3643813	920	776	797	1154	1363	1316	831	1278	0.537906	8.88216e-07	3.24953e-06	Up	PCI domain-containing protein	uncharacterized protein CAALFM_C209560CA
CAALFM_C405530WA	3641770	281	346	299	446	472	506	309	475	0.537217	2.38737e-05	6.93674e-05	Up	Fgr6-10p	Fgr6-10p
CAALFM_C601060CA	3644017	670	578	566	971	582	1237	605	930	0.53719	0.0111121	0.0204299	Up	Probable lysine/arginine permease CAN2 (Basic amino acids permease CAN2)	arginine permease
CAALFM_C603340CA	3639200	3514	3418	3448	5203	5248	5502	3460	5318	0.536994	9.9381e-10	5.10237e-09	Up	1,4-alpha-glucan-branching enzyme (EC 2.4.1.18) (Glycogen-branching enzyme)	1,4-alpha-glucan branching enzyme
CAALFM_C203310CA	3637427	267	294	294	416	486	413	285	438	0.536842	1.86287e-05	5.51746e-05	Up	ESCRT-III subunit protein	ESCRT-III subunit protein
CAALFM_C600540WA	3647146	255	306	261	352	535	376	274	421	0.536496	0.000644159	0.0014834	Up	Crossover junction endonuclease MUS81 (EC 3.1.22.-)	uncharacterized protein CAALFM_C600540WA
CAALFM_C405790WA	3641784	337	273	281	455	398	516	297	456	0.535354	0.000420429	0.00100026	Up	Transport protein particle complex II subunit	transport protein particle complex II subunit
CAALFM_C300540CA	3640587	431	417	435	638	677	657	428	657	0.535047	8.17172e-07	3.00262e-06	Up	Ist1p	Ist1p
CAALFM_C701800CA	3637056	9491	10030	9548	11310	21880	11410	9690	14867	0.534262	0.00439421	0.00872989	Up	ATP-dependent 6-phosphofructokinase (ATP-PFK) (Phosphofructokinase) (EC 2.7.1.11) (Phosphohexokinase)	6-phosphofructokinase subunit beta
CAALFM_C404860WA	3641161	340	509	433	600	737	629	427	655	0.533958	0.000278155	0.000682137	Up	Uncharacterized protein	uncharacterized protein CAALFM_C404860WA
CAALFM_C103100WA	3636925	2186	2173	2225	2990	4059	3053	2195	3367	0.533941	2.61067e-06	8.95415e-06	Up	Uncharacterized protein	uncharacterized protein CAALFM_C103100WA
CAALFM_C601030WA	3644051	128	101	126	180	187	177	118	181	0.533898	0.00226116	0.00470934	Up	3'(2'),5'-bisphosphate nucleotidase 2 (EC 3.1.3.7) (3'(2'),5-bisphosphonucleoside 3'(2')-phosphohydrolase 2) (DPNPase 2) (Halotolerance protein HAL22)	Hal22p
CAALFM_C102990CA	3636837	647	758	601	918	1289	870	669	1026	0.533632	0.000126263	0.000329078	Up	Glucan 1,3-beta-glucosidase (EC 2.4.1.-) (EC 3.2.1.58) (Exo-1,3-beta-glucanase)	glucan 1,3-beta-glucosidase
CAALFM_CR01170WA	3640429	2457	2289	2262	3404	3755	3577	2336	3579	0.532106	1.99605e-10	1.08717e-09	Up	HECT-type E3 ubiquitin transferase (EC 2.3.2.26)	putative ubiquitin-protein ligase
CAALFM_C600850WA	3644010	967	1256	1240	1518	2192	1591	1154	1767	0.531196	0.000294542	0.000719592	Up	Glutathione peroxidase	peroxiredoxin
CAALFM_C405550CA	3641772	1113	1136	1101	1479	1955	1697	1117	1710	0.530886	3.22879e-07	1.25212e-06	Up	Gvp36p	Gvp36p
CAALFM_C201350CA	3638843	383	414	390	515	660	644	396	606	0.530303	1.29317e-05	3.95705e-05	Up	Sorting nexin-4 (Autophagy-related protein 24)	Snx4p
CAALFM_C405140CA	3647409	5468	5135	5044	8229	7441	8275	5216	7982	0.530291	8.35707e-08	3.46001e-07	Up	Glycogen debranching enzyme (EC 2.4.1.25) (EC 3.2.1.33) (Glycogen debrancher)	bifunctional 4-alpha-glucanotransferase/amylo-alpha-1,6-glucosidase
CAALFM_C602590CA	3639208	337	377	328	494	630	469	347	531	0.530259	4.20651e-05	0.000118495	Up	Mob1p	Mob1p
CAALFM_C302160CA	3636654	1760	1968	1760	2841	2671	2882	1829	2798	0.529798	3.7762e-08	1.62351e-07	Up	RRM domain-containing protein	uncharacterized protein CAALFM_C302160CA
CAALFM_C204880CA	3643411	339	314	305	445	541	479	319	488	0.529781	8.5394e-06	2.69308e-05	Up	NADPH-adrenodoxin reductase (Fragment)	NADPH-adrenodoxin reductase, partial
CAALFM_C704040CA	3643109	1762	1527	1598	2324	2496	2656	1629	2492	0.529773	2.94248e-07	1.14567e-06	Up	Nicotinate phosphoribosyltransferase (EC 6.3.4.21)	nicotinate phosphoribosyltransferase
CAALFM_CR00780CA	3640435	23363	22884	24117	32559	39069	36004	23455	35877	0.52961	4.10595e-09	1.97081e-08	Up	Glycogen [starch] synthase (EC 2.4.1.11)	glycogen (starch) synthase
CAALFM_CR10510WA	3639039	694	693	691	1043	960	1178	693	1060	0.529582	9.68843e-06	3.02348e-05	Up	Restriction of telomere capping protein 1	uncharacterized protein CAALFM_CR10510WA
CAALFM_C600700CA	3647074	910	985	872	1189	1569	1473	922	1410	0.529284	1.18751e-06	4.26933e-06	Up	RNA polymerase II subunit B1 CTD phosphatase RPAP2 homolog (EC 3.1.3.16)	RNA polymerase II subunit B1 CTD phosphatase
CAALFM_C113570WA	3636205	218	225	180	320	351	284	208	318	0.528846	0.00013423	0.000348268	Up	Mpt5p	Mpt5p
CAALFM_C103520WA	3636917	7001	7285	7379	11039	10778	11305	7222	11041	0.528801	5.52596e-09	2.60889e-08	Up	Proteasome regulatory particle lid subunit	proteasome regulatory particle lid subunit
CAALFM_C704280CA	3643173	2943	2718	2844	4285	4149	4564	2835	4333	0.528395	9.77664e-08	4.01629e-07	Up	Uncharacterized protein	uncharacterized protein CAALFM_C704280CA
CAALFM_C402760CA	3637853	1120	1061	1107	1627	1569	1828	1096	1675	0.528285	1.78264e-06	6.2808e-06	Up	Cell growth-regulated gene 1 protein	Cgr1p
CAALFM_C503120WA	3637705	225	215	158	257	365	291	199	304	0.527638	0.00121851	0.0026687	Up	GPI-anchor transamidase subunit	GPI-anchor transamidase subunit
CAALFM_C602000WA	3644562	995	873	901	1356	1373	1502	923	1410	0.527627	8.5873e-07	3.14958e-06	Up	Lysophospholipase (EC 3.1.1.5)	Plb2p
CAALFM_C501590WA	3647041	239	256	216	325	442	320	237	362	0.527426	0.000279454	0.000685034	Up	NEDD8-activating enzyme E1 regulatory subunit	uncharacterized protein CAALFM_C501590WA
CAALFM_C109070WA	3634773	952	1081	886	1306	1601	1551	973	1486	0.527235	3.69279e-07	1.41664e-06	Up	PAN2-PAN3 deadenylation complex catalytic subunit PAN2 (EC 3.1.13.4) (PAB1P-dependent poly(A)-specific ribonuclease) (Poly(A)-nuclease deadenylation complex subunit 2) (PAN deadenylation complex subunit 2)	poly(A)-specific ribonuclease
CAALFM_C603700WA	3640280	89157	68326	93781	161175	88174	134327	83755	127892	0.526977	0.00775092	0.014744	Up	Agglutinin-like protein 1 (Adhesin 1)	Als1p
CAALFM_C103990WA	3646424	841	988	774	1201	1349	1423	868	1324	0.525346	1.39009e-06	4.96693e-06	Up	AN1-type domain-containing protein	uncharacterized protein CAALFM_C103990WA
CAALFM_CR08350WA	3642082	2225	2553	2343	3489	3789	3575	2374	3618	0.52401	1.31061e-09	6.64097e-09	Up	Nucleotide exchange factor SIL1	uncharacterized protein CAALFM_CR08350WA
CAALFM_C402940WA	3637875	12327	12224	13456	20022	18005	19894	12669	19307	0.523956	1.43713e-06	5.1287e-06	Up	Abp1p	Abp1p
CAALFM_C302230CA	3636639	212	182	185	273	333	277	193	294	0.523316	0.000240219	0.000594366	Up	Condensin subunit	condensin subunit
CAALFM_C210080WA	3643945	413	433	385	607	639	625	410	624	0.521951	6.86474e-07	2.54832e-06	Up	DNA-binding protein RAP1	DNA-binding transcription factor
CAALFM_C100060WA	3639369	9637	9283	10254	15642	13776	14976	9725	14798	0.521645	1.93268e-06	6.77663e-06	Up	Transcriptional repressor TUP1	chromatin-silencing transcriptional regulator
CAALFM_C103160CA	3636804	6415	6078	6484	10516	8849	9504	6326	9623	0.521182	3.09216e-06	1.04698e-05	Up	Ubiquinone biosynthesis protein COQ4, mitochondrial (Coenzyme Q biosynthesis protein 4)	ubiquinone biosynthesis protein
CAALFM_CR09330CA	3641899	5729	5319	5526	8362	8560	8257	5525	8393	0.519095	1.46196e-09	7.38212e-09	Up	Uncharacterized protein	uncharacterized protein CAALFM_CR09330CA
CAALFM_C201550WA	3635779	3288	2965	3052	4706	4453	4977	3102	4712	0.51902	3.01666e-07	1.17299e-06	Up	Phosphatidate phosphatase	phosphatidate phosphatase
CAALFM_C501280CA	3642613	243	280	201	292	462	345	241	366	0.518672	0.00183363	0.00386178	Up	Probable kinetochore protein NUF2	kinetochore-associated Ndc80 complex subunit
CAALFM_CR01150CA	3640431	515	543	487	740	762	843	515	782	0.518447	1.86379e-06	6.5469e-06	Up	Ctf18p	Ctf18p
CAALFM_C207440CA	3645200	365	434	341	492	735	504	380	577	0.518421	0.000590745	0.00137125	Up	Sterol esterase	sterol esterase
CAALFM_C114460WA	3643326	3837	4018	4205	6711	5539	6055	4020	6102	0.51791	9.08954e-06	2.85034e-05	Up	Proteasome regulatory particle lid subunit	proteasome regulatory particle lid subunit
CAALFM_C703440WA	3646714	194	229	203	282	383	286	209	317	0.516746	0.000526596	0.00123169	Up	Sng4p	Sng4p
CAALFM_C105820CA	3639884	377	338	302	461	641	440	339	514	0.516224	0.000461838	0.00109075	Up	Rad10p	Rad10p
CAALFM_C403910WA	3648315	696	675	637	985	969	1087	669	1014	0.515695	1.21186e-06	4.34879e-06	Up	Fgr28p	Fgr28p
CAALFM_CR04090CA	3641024	9009	8694	8381	13720	13306	12489	8695	13172	0.514894	1.72981e-09	8.66693e-09	Up	Bifunctional phosphoribosylaminoimidazolecarboxamide formyltransferase/IMP cyclohydrolase	bifunctional phosphoribosylaminoimidazolecarboxamide formyltransferase/IMP cyclohydrolase
CAALFM_C109000WA	3634915	308	326	205	365	501	407	280	424	0.514286	0.00142548	0.00306431	Up	Ytp1 domain-containing protein	uncharacterized protein CAALFM_C109000WA
CAALFM_C210590WA	3641244	2813	3856	3723	5292	5262	5182	3464	5245	0.514145	4.54258e-05	0.000126674	Up	Galactose-responsive transcription factor	galactose-responsive transcription factor
CAALFM_C108010WA	3640700	961	977	893	1234	1768	1286	944	1429	0.513771	2.96316e-05	8.52037e-05	Up	Dolichol-phosphate mannosyltransferase subunit 1 (EC 2.4.1.83)	dolichyl-phosphate beta-D-mannosyltransferase
CAALFM_C502230WA	3637708	3911	4333	4475	6515	6439	6294	4240	6416	0.513208	2.0276e-07	8.02896e-07	Up	Proteasome subunit beta	proteasome core particle subunit beta 7
CAALFM_C307010WA	3638519	1134	1119	981	1489	1928	1474	1078	1630	0.512059	2.69669e-06	9.22744e-06	Up	NADH kinase	NADH kinase
CAALFM_C300810CA	3648327	3742	3305	3817	5752	4845	5813	3621	5470	0.510632	4.36369e-05	0.000122449	Up	Bifunctional hydroxyacyl-CoA dehydrogenase/enoyl-CoA hydratase	bifunctional hydroxyacyl-CoA dehydrogenase/enoyl-CoA hydratase
CAALFM_C111340WA	3644549	159	121	184	215	210	276	155	234	0.509677	0.0113341	0.0207982	Up	Plasma membrane fusion protein PRM1	pheromone-regulated protein
CAALFM_C206110WA	3644094	935	803	942	1374	1230	1441	893	1348	0.509518	6.29279e-05	0.000172666	Up	Exopolyphosphatase	exopolyphosphatase
CAALFM_C703640CA	3646223	673	641	647	1111	884	966	654	987	0.509174	6.1196e-05	0.000168152	Up	Asparagine--tRNA ligase (EC 6.1.1.22) (Asparaginyl-tRNA synthetase)	asparagine--tRNA ligase
CAALFM_C504810WA	3636448	8771	8896	8725	12107	15701	12020	8797	13276	0.509151	4.73607e-07	1.78547e-06	Up	ATP-dependent 6-phosphofructokinase (ATP-PFK) (Phosphofructokinase) (EC 2.7.1.11) (Phosphohexokinase)	6-phosphofructokinase subunit alpha
CAALFM_C301660WA	3636607	279	255	252	372	437	375	262	395	0.507634	4.93435e-05	0.000137008	Up	Uncharacterized protein	uncharacterized protein CAALFM_C301660WA
CAALFM_C307260CA	3638433	3006	3341	3014	4804	4569	4736	3120	4703	0.507372	1.53564e-08	6.8714e-08	Up	Ecm29p	Ecm29p
CAALFM_C502900WA	3637747	516	531	407	708	868	618	485	731	0.507216	0.000145444	0.000374689	Up	SAGA complex subunit	SAGA complex subunit
CAALFM_C210670WA	3641251	6265	6736	7169	10691	9331	10374	6723	10132	0.507065	7.39244e-06	2.35197e-05	Up	Uncharacterized protein	ubiquitin domain-containing protein DSK2
CAALFM_CR01960CA	3640110	364	372	335	564	511	538	357	538	0.507003	1.81622e-05	5.39578e-05	Up	Mitochondrial inner membrane magnesium transporter MRS2 (RNA-splicing protein MRS2)	Mrs2p
CAALFM_C204750WA	3647785	845	1037	887	1236	1657	1277	923	1390	0.505959	2.46756e-05	7.15901e-05	Up	Uncharacterized protein	uncharacterized protein CAALFM_C204750WA
CAALFM_C602940CA	3639187	672	731	935	1338	1056	1126	779	1173	0.505777	0.00174617	0.00369094	Up	Uncharacterized protein	uncharacterized protein CAALFM_C602940CA
CAALFM_C404010WA	3641218	381	408	405	590	598	610	398	599	0.505025	6.01363e-06	1.94233e-05	Up	GCR1_C domain-containing protein	uncharacterized protein CAALFM_C404010WA
CAALFM_CR04950WA	3648211	336	354	292	463	515	498	327	492	0.504587	1.06235e-05	3.29759e-05	Up	Mediator of RNA polymerase II transcription subunit 5 (Mediator complex subunit 5)	Med5p
CAALFM_C704020CA	3643111	5689	6007	6331	9593	8193	9336	6009	9041	0.504576	9.1506e-06	2.86794e-05	Up	Proteasome core particle subunit alpha 6	proteasome core particle subunit alpha 6
CAALFM_C305030WA	3635238	3610	3470	3784	5469	5066	5809	3621	5448	0.504557	3.0899e-06	1.04682e-05	Up	Prohibitin	prohibitin subunit
CAALFM_C111150WA	3648356	1422	1577	1369	2150	2247	2174	1456	2190	0.504121	2.79721e-09	1.36964e-08	Up	Uncharacterized protein	uncharacterized protein CAALFM_C111150WA
CAALFM_CR01060WA	3640383	247	266	262	374	443	348	258	388	0.503876	0.000130772	0.000339751	Up	Sphingosine N-acyltransferase	sphingosine N-acyltransferase
CAALFM_C307610WA	3638494	1205	1179	1178	1730	1783	1843	1187	1785	0.503791	3.43566e-08	1.48039e-07	Up	Cullin-associated NEDD8-dissociated protein 1 (CaTIP120) (Cullin-associated and neddylation-dissociated protein 1) (TBP-interacting protein 120 homolog)	Tip120p
CAALFM_CR02920CA	3642587	12445	13683	12239	16689	23585	17417	12789	19230	0.503636	8.26445e-06	2.61273e-05	Up	Aqy1p	Aqy1p
CAALFM_C407210WA	3642959	468	507	523	748	748	754	499	750	0.503006	6.79805e-06	2.18356e-05	Up	SAS4 domain-containing protein	uncharacterized protein CAALFM_C407210WA
CAALFM_CR06470WA	3645277	1235	1255	1125	1715	2049	1670	1205	1811	0.502905	9.32424e-08	3.84947e-07	Up	RING-type E3 ubiquitin transferase (EC 2.3.2.27)	E3 ubiquitin-protein ligase
CAALFM_CR09610CA	3647094	1204	1454	1166	1905	1883	1961	1275	1916	0.502745	6.57246e-07	2.44607e-06	Up	Uncharacterized protein	uncharacterized protein CAALFM_CR09610CA
CAALFM_C103380WA	3636892	5654	5177	5997	8057	8717	8509	5609	8428	0.502585	7.25761e-07	2.69073e-06	Up	Trehalose-phosphatase	trehalose-phosphatase
CAALFM_C201660CA	3635742	593	568	567	735	914	947	576	865	0.501736	1.865e-05	5.52097e-05	Up	Uncharacterized protein	uncharacterized protein CAALFM_C201660CA
CAALFM_C112650CA	3646836	457	467	496	703	685	741	473	710	0.501057	1.68545e-05	5.03557e-05	Up	E2 ubiquitin-conjugating protein	E2 ubiquitin-conjugating protein
CAALFM_C200640WA	3638847	539	550	504	787	801	802	531	797	0.500942	4.3971e-07	1.66958e-06	Up	Uncharacterized protein	uncharacterized protein CAALFM_C200640WA
CAALFM_CR04000WA	3640966	5339	5575	5747	8301	8550	8151	5554	8334	0.50054	1.0658e-08	4.85494e-08	Up	Proteasome regulatory particle base subunit	proteasome regulatory particle base subunit
CAALFM_C505170WA	3636464	1142	1151	1069	1532	1944	1570	1121	1682	0.500446	4.63402e-07	1.75267e-06	Up	PAN2-PAN3 deadenylation complex subunit PAN3 (PAB1P-dependent poly(A)-specific ribonuclease) (Poly(A)-nuclease deadenylation complex subunit 3) (PAN deadenylation complex subunit 3)	Pan3p
CAALFM_C208870CA	3645801	22363	28607	26400	40216	38525	37344	25790	38695	0.500388	4.01114e-06	1.33483e-05	Up	Cell wall mannoprotein PIR1 (Protein with internal repeats 1)	beta-1,3-glucan linked protein
CAALFM_C307000WA	3638520	1218	1201	1056	1645	1887	1678	1158	1737	0.5	1.7261e-08	7.69403e-08	Up	Histone deacetylase (EC 3.5.1.98)	histone deacetylase
CAALFM_C407070WA	3642907	379	332	344	519	562	502	352	528	0.5	1.90034e-05	5.60563e-05	Up	Cta6p	Cta6p
CAALFM_C106840CA	30515012	714	650	951	1288	823	1364	772	1158	0.5	0.0137693	0.0248207	Up	Uncharacterized protein	uncharacterized protein CAALFM_C106840CA
CAALFM_C113290WA	3636146	129	116	86	137	187	171	110	165	0.5	0.00807116	0.0152931	Up	Uncharacterized protein	uncharacterized protein CAALFM_C113290WA
CAALFM_CR02770CA	3642581	568	572	532	821	872	812	557	835	0.499102	2.33315e-07	9.18885e-07	Up	E1 ubiquitin-activating protein	E1 ubiquitin-activating protein
CAALFM_CR06900CA	3647316	378	393	296	446	682	471	356	533	0.497191	0.00135125	0.00292324	Up	Alpha-1,3-glucosyltransferase (EC 2.4.1.-)	dolichyl-P-Glc:Man(9)GlcNAc(2)-PP-dolichol alpha-1,3-glucosyltransferase
CAALFM_CR09010CA	3641892	5167	4932	5428	7519	7620	8092	5176	7744	0.496136	4.50819e-07	1.70793e-06	Up	Putative cystathionine beta-lyase	putative cystathionine beta-lyase
CAALFM_CR09090CA	3641927	246	256	248	306	430	387	250	374	0.496	0.000406306	0.000969434	Up	Uncharacterized protein	uncharacterized protein CAALFM_CR09090CA
CAALFM_C112920CA	3636155	560	673	595	788	1113	831	609	911	0.495895	0.000145157	0.000374115	Up	Protein YIP	uncharacterized protein CAALFM_C112920CA
CAALFM_C202180WA	3635752	239	231	201	336	324	344	224	335	0.495536	0.000157563	0.000402699	Up	Zn(2+) transporter	Zn(2+) transporter
CAALFM_C202890WA	3643018	1225	1115	987	1572	1790	1610	1109	1657	0.494139	3.40642e-07	1.31575e-06	Up	Bifunctional glycerol-3-phosphate/glycerone-phosphate O-acyltransferase	bifunctional glycerol-3-phosphate/glycerone-phosphate O-acyltransferase
CAALFM_C200340CA	3638828	2151	1958	2022	3154	2892	3113	2044	3053	0.49364	1.09521e-06	3.95705e-06	Up	Bifunctional 2-aminoadipate transaminase/aromatic-amino-acid:2-oxoglutarate transaminase	bifunctional 2-aminoadipate transaminase/aromatic-amino-acid:2-oxoglutarate transaminase
CAALFM_CR10350CA	3638950	1797	1955	2150	2790	2995	3019	1967	2935	0.49212	5.65036e-06	1.83518e-05	Up	Thioredoxin	thioredoxin
CAALFM_C111190WA	3644397	1247	1344	1136	1935	1724	1899	1242	1853	0.491948	2.18602e-06	7.58265e-06	Up	Arf family GTPase	Arf family GTPase
CAALFM_C600030WA	3647891	123	120	123	161	203	183	122	182	0.491803	0.00229957	0.00478077	Up	Tlo13p	Tlo13p
CAALFM_CR02390WA	3644930	1175	1190	1053	1632	1867	1597	1139	1699	0.491659	3.71107e-08	1.59669e-07	Up	Protein phosphatase regulator	protein phosphatase regulator
CAALFM_C305840WA	3641757	88	140	114	154	187	168	114	170	0.491228	0.00968208	0.0180226	Up	Uncharacterized protein	uncharacterized protein CAALFM_C305840WA
CAALFM_C207470WA	3645196	381	432	353	530	612	598	389	580	0.491003	1.26814e-05	3.89687e-05	Up	Condensin complex subunit 1	condensin subunit
CAALFM_C701100CA	3637948	100	110	107	130	192	153	106	158	0.490566	0.00681077	0.0130796	Up	Uncharacterized protein	uncharacterized protein CAALFM_C701100CA
CAALFM_C403000CA	3637935	779	937	792	914	1911	913	836	1246	0.490431	0.0211481	0.0365801	Up	Uncharacterized protein	uncharacterized protein CAALFM_C403000CA
CAALFM_C401840CA	3635592	5323	5044	5250	7428	8252	7579	5206	7753	0.489243	4.17361e-09	2.00147e-08	Up	DLH domain-containing protein	uncharacterized protein CAALFM_C401840CA
CAALFM_C400280WA	3645040	1478	1549	1644	2349	2302	2302	1557	2318	0.48876	1.16125e-06	4.18266e-06	Up	CAAX prenyl protease (EC 3.4.24.84)	zinc metalloprotease
CAALFM_C406880CA	30515287	803	919	1022	1353	1265	1468	915	1362	0.488525	0.000199761	0.000500867	Up	Proteasome regulatory particle lid subunit	proteasome regulatory particle lid subunit
CAALFM_C102250WA	3644598	575	653	577	783	1170	734	602	896	0.488372	0.00111313	0.00245828	Up	Dolichyldiphosphatase (EC 3.6.1.43)	Cwh8p
CAALFM_C700590WA	3637994	742	826	727	1016	1169	1229	765	1138	0.487582	2.90972e-06	9.89815e-06	Up	XLF domain-containing protein	uncharacterized protein CAALFM_C700590WA
CAALFM_C105620CA	3639841	70	69	83	92	127	110	74	110	0.486486	0.021938	0.0377555	Up	Ste3p	Ste3p
CAALFM_C101300WA	3640185	4140	4309	3842	6031	6181	6042	4097	6085	0.485233	1.57882e-10	8.72172e-10	Up	Uncharacterized protein	uncharacterized protein CAALFM_C101300WA
CAALFM_C401760WA	3635584	390	394	409	483	678	612	398	591	0.484925	0.000229391	0.000570563	Up	Peptide alpha-N-acetyltransferase	peptide alpha-N-acetyltransferase
CAALFM_C106980CA	3639565	571	629	575	717	1050	871	592	879	0.484797	0.000121349	0.00031711	Up	Uncharacterized protein	uncharacterized protein CAALFM_C106980CA
CAALFM_CR00020WA	3639677	2136	2517	2429	3586	3444	3482	2361	3504	0.484117	1.78871e-06	6.29839e-06	Up	Tlo1p	Tlo1p
CAALFM_C210480WA	3641197	2666	2608	2885	4226	3549	4323	2720	4033	0.482721	7.82492e-05	0.000210827	Up	Malate dehydrogenase (EC 1.1.1.37)	malate dehydrogenase
CAALFM_C203290WA	3637429	771	677	808	1146	939	1260	752	1115	0.482713	0.000954503	0.00214293	Up	Solute carrier family 66 member 3	uncharacterized protein CAALFM_C203290WA
CAALFM_C405180CA	3647413	1074	978	841	1338	1602	1346	964	1429	0.482365	5.29334e-06	1.72985e-05	Up	Nucleocytoplasmic transporter	nucleocytoplasmic transporter
CAALFM_CR10340WA	3638940	6547	6417	7775	11287	7227	12196	6913	10237	0.480833	0.00712459	0.0136373	Up	Tyrosine protein phosphatase	tyrosine protein phosphatase
CAALFM_C701320WA	3645896	1114	1002	861	1334	1754	1317	992	1468	0.479839	7.66825e-05	0.000207085	Up	Uncharacterized protein	uncharacterized protein CAALFM_C701320WA
CAALFM_C701020CA	3638020	615	561	622	966	871	822	599	886	0.479132	7.83687e-05	0.000211051	Up	Mitochondrial 37S ribosomal protein MRPS16	mitochondrial 37S ribosomal protein MRPS16
CAALFM_CR09340WA	3641900	4397	4296	4934	6930	6523	6684	4542	6712	0.477763	1.02908e-05	3.20115e-05	Up	E2 ubiquitin-conjugating protein	E2 ubiquitin-conjugating protein
CAALFM_C200180CA	3638905	1196	1712	1510	2245	1949	2335	1473	2176	0.477257	0.000607712	0.00140839	Up	Uricase (EC 1.7.3.3) (Urate oxidase)	uncharacterized protein CAALFM_C200180CA
CAALFM_C103270WA	3636900	2978	3236	3999	5251	3748	6085	3404	5028	0.477086	0.00737402	0.0140869	Up	Putative peptide hydrolase	putative peptide hydrolase
CAALFM_C503490CA	3646967	4899	5137	5908	8551	6674	8325	5315	7850	0.476952	0.000522371	0.00122321	Up	Uncharacterized protein	uncharacterized protein CAALFM_C503490CA
CAALFM_C305510WA	3643672	429	435	357	593	662	549	407	601	0.476658	2.89825e-05	8.33783e-05	Up	Oxidant-induced cell-cycle arrest protein 5	uncharacterized protein CAALFM_C305510WA
CAALFM_C603120WA	3639254	398	482	335	569	645	579	405	598	0.476543	0.000142569	0.000367935	Up	DNA-directed DNA polymerase	DNA-directed DNA polymerase
CAALFM_C204410WA	3645455	1139	1121	1170	1628	1418	2016	1143	1687	0.475941	0.000634433	0.00146332	Up	Uncharacterized protein	uncharacterized protein CAALFM_C204410WA
CAALFM_C703860WA	3643144	3320	4253	3568	5628	4731	6069	3714	5476	0.474421	0.000199427	0.000500245	Up	Proteinase B	proteinase B
CAALFM_CR06170WA	3644865	337	319	326	471	530	444	327	482	0.474006	6.34234e-05	0.000173943	Up	Uncharacterized protein	uncharacterized protein CAALFM_CR06170WA
CAALFM_C303510CA	3638310	1155	972	1042	1487	1533	1647	1056	1556	0.473485	1.31528e-05	4.01915e-05	Up	Uncharacterized protein	uncharacterized protein CAALFM_C303510CA
CAALFM_C406020CA	3646519	1090	1026	1048	1668	1318	1676	1055	1554	0.472986	0.000230953	0.000573391	Up	Deoxycytidyl transferase	deoxycytidyl transferase
CAALFM_C305300CA	3643646	672	677	519	813	1004	934	623	917	0.47191	3.96395e-05	0.000112206	Up	Bifunctional choline kinase/ethanolamine kinase	bifunctional choline kinase/ethanolamine kinase
CAALFM_C101650WA	3640196	1161	1088	1056	1448	1931	1486	1102	1622	0.471869	1.95279e-05	5.75006e-05	Up	IMP-specific 5'-nucleotidase 1 (EC 3.1.3.99)	IMP 5\\'-nucleotidase
CAALFM_C602950CA	3639188	150	145	130	179	232	215	142	209	0.471831	0.0022752	0.00473349	Up	Uncharacterized protein	uncharacterized protein CAALFM_C602950CA
CAALFM_C208510WA	3643922	394	385	322	574	509	537	367	540	0.47139	0.000129444	0.000336602	Up	4HBT domain-containing protein	uncharacterized protein CAALFM_C208510WA
CAALFM_C207120WA	3643506	436	349	292	504	516	565	359	528	0.470752	0.000915153	0.00206016	Up	Rfa2p	Rfa2p
CAALFM_C107880CA	3640742	1439	1614	1399	2021	2594	1927	1484	2181	0.469677	1.70581e-05	5.08594e-05	Up	Glutamate--cysteine ligase (EC 6.3.2.2) (Gamma-ECS) (Gamma-glutamylcysteine synthetase)	glutamate--cysteine ligase
CAALFM_C300900CA	3647754	669	673	686	926	963	1086	676	992	0.467456	2.12599e-05	6.21765e-05	Up	Acylglycerone-phosphate reductase	acylglycerone-phosphate reductase
CAALFM_C204040CA	3637384	859	826	730	1179	1118	1243	805	1180	0.465839	8.28103e-06	2.61655e-05	Up	Dck2p	Dck2p
CAALFM_CR04770CA	3647302	193	203	215	315	282	301	204	299	0.465686	0.00103924	0.00231	Up	Uncharacterized protein	uncharacterized protein CAALFM_CR04770CA
CAALFM_C406690CA	30515285	2197	2217	2461	3259	3188	3631	2292	3359	0.465532	2.73512e-05	7.88804e-05	Up	Uncharacterized protein	uncharacterized protein CAALFM_C406690CA
CAALFM_C110320WA	3634907	311	278	280	385	441	448	290	425	0.465517	0.000167292	0.000424394	Up	N-acetylglucosaminylphosphatidylinositol deacetylase (EC 3.5.1.89)	N-acetylglucosaminylphosphatidylinositol deacetylase
CAALFM_C400620CA	3645769	408	409	421	549	643	622	413	605	0.464891	3.01748e-05	8.67226e-05	Up	Signal peptidase complex subunit 2	signal peptidase complex subunit
CAALFM_C307110WA	3638442	88	88	70	119	127	114	82	120	0.463415	0.0123871	0.0225668	Up	Uncharacterized protein	uncharacterized protein CAALFM_C307110WA
CAALFM_C101830CA	3645433	1514	1741	1664	2183	2698	2319	1640	2400	0.463415	3.16047e-06	1.06886e-05	Up	E2 ubiquitin-conjugating protein	E2 ubiquitin-conjugating protein
CAALFM_C504330WA	30515314	356	360	382	559	460	586	366	535	0.461749	0.00104292	0.00231728	Up	Uncharacterized protein	uncharacterized protein CAALFM_C504330WA
CAALFM_C403120CA	3637922	312	324	283	365	534	442	306	447	0.460784	0.000789834	0.00179682	Up	Protein kinase	protein kinase
CAALFM_CR02870WA	3642565	1242	1115	1080	1511	1893	1617	1146	1674	0.460733	4.62734e-06	1.52939e-05	Up	AP-1 complex subunit gamma	Apl4p
CAALFM_C203060WA	3642981	8028	8373	8410	12307	11594	12338	8270	12080	0.460701	5.16456e-07	1.94448e-06	Up	Proteasome regulatory particle base subunit	proteasome regulatory particle base subunit
CAALFM_C107260CA	3644456	792	714	740	1000	1143	1140	749	1094	0.460614	6.74386e-06	2.1685e-05	Up	zf-primase domain-containing protein	uncharacterized protein CAALFM_C107260CA
CAALFM_C113920WA	3636183	1626	1641	1723	2215	2758	2311	1663	2428	0.460012	4.20914e-06	1.39593e-05	Up	Dos2p	Dos2p
CAALFM_CR09380WA	3641906	3881	3725	4104	5924	5350	5813	3903	5696	0.45939	1.47926e-05	4.46079e-05	Up	Proteasome core particle subunit alpha 2	proteasome core particle subunit alpha 2
CAALFM_CR00850CA	3640410	609	629	613	867	896	936	617	900	0.458671	4.19928e-06	1.39345e-05	Up	1,3-beta-glucan synthase (EC 2.4.1.34) (1,3-beta-D-glucan-UDP glucosyltransferase)	Gsl2p
CAALFM_C105350WA	3642483	782	792	742	1024	1124	1229	772	1126	0.458549	8.03855e-06	2.54824e-05	Up	Rab family GTPase	Rab family GTPase
CAALFM_C602120WA	3647552	3837	3759	3673	5359	5588	5488	3756	5478	0.458466	3.05346e-09	1.49261e-08	Up	Clathrin heavy chain (Fragment)	clathrin heavy chain, partial
CAALFM_C203670WA	3637436	108	125	128	172	151	203	120	175	0.458333	0.0126103	0.0228875	Up	Sap99p	Sap99p
CAALFM_C104930CA	3644792	147	185	173	202	276	257	168	245	0.458333	0.00466995	0.00925558	Up	F-box domain-containing protein	uncharacterized protein CAALFM_C104930CA
CAALFM_CR05460WA	3648237	825	953	816	1125	1490	1168	865	1261	0.457803	4.12832e-05	0.000116538	Up	Uncharacterized protein	uncharacterized protein CAALFM_CR05460WA
CAALFM_C202860WA	3642973	4463	4839	4678	5940	8996	5444	4660	6793	0.457725	0.00163112	0.00347046	Up	Sphingosine hydroxylase	sphingosine hydroxylase
CAALFM_CR00600CA	3639660	535	541	447	647	876	696	508	740	0.456693	0.000149306	0.000383279	Up	DUF2013 domain-containing protein	uncharacterized protein CAALFM_CR00600CA
CAALFM_C306910CA	3638512	1615	1707	1542	2086	2779	2218	1621	2361	0.456508	7.41454e-06	2.35685e-05	Up	Protein phosphatase 2A structural subunit	protein phosphatase 2A structural subunit
CAALFM_C701190WA	3645902	636	575	616	896	795	970	609	887	0.456486	0.00025343	0.000624926	Up	5'-(N(7)-methyl 5'-triphosphoguanosine)-(mRNA) diphosphatase	5\\'-(N(7)-methyl 5\\'-triphosphoguanosine)-(mRNA) diphosphatase
CAALFM_C108770WA	3634788	729	655	712	1095	834	1126	699	1018	0.456366	0.00142099	0.00305693	Up	Uncharacterized protein	uncharacterized protein CAALFM_C108770WA
CAALFM_CR07310WA	3646058	381	380	305	471	576	503	355	517	0.456338	0.000136884	0.000354363	Up	Uncharacterized protein	uncharacterized protein CAALFM_CR07310WA
CAALFM_C304140CA	3635284	3052	3249	3295	4517	5069	4387	3199	4658	0.45608	3.44795e-07	1.32914e-06	Up	Nascent polypeptide-associated complex subunit alpha (NAC-alpha) (Alpha-NAC)	Egd2p
CAALFM_C701870WA	3637032	738	616	622	996	934	947	659	959	0.455235	6.01594e-05	0.00016546	Up	Lysyl-tRNA synthetase	lysine--tRNA ligase
CAALFM_C200700WA	3638884	4652	4608	4382	7056	6105	6680	4547	6614	0.454585	4.66085e-06	1.53959e-05	Up	M-AAA protease subunit	m-AAA protease subunit
CAALFM_C501200WA	3642657	619	645	775	1064	840	1064	680	989	0.454412	0.00243336	0.00504089	Up	ADP-ribose 1''-phosphate phosphatase (EC 3.1.3.84)	ADP-ribose 1\\'\\'-phosphate phosphatase
CAALFM_C110520WA	3647191	505	430	406	652	587	710	447	650	0.454139	0.000504712	0.00118575	Up	Uncharacterized protein	uncharacterized protein CAALFM_C110520WA
CAALFM_C114230CA	3643305	262	235	183	296	345	348	227	330	0.453744	0.0016819	0.00356807	Up	Irr1p	Irr1p
CAALFM_C500270WA	3641560	5256	5894	5811	8068	8810	7779	5654	8219	0.453661	3.99541e-07	1.52702e-06	Up	Hydrophilin PGA14 (Predicted GPI-anchored protein 14)	Pga14p
CAALFM_CR01230CA	3640405	232	276	201	311	374	343	236	343	0.45339	0.000889068	0.00200609	Up	Anaphase promoting complex subunit	anaphase promoting complex subunit
CAALFM_C202830CA	3642978	4244	4129	4557	6693	5843	6252	4310	6263	0.453132	3.58004e-05	0.000101735	Up	Sgt2p	Sgt2p
CAALFM_C700850WA	3638056	1141	1110	1034	1550	1608	1614	1095	1591	0.452968	1.84665e-07	7.36255e-07	Up	Uncharacterized protein	uncharacterized protein CAALFM_C700850WA
CAALFM_C603250WA	3639182	323	446	279	375	715	432	349	507	0.452722	0.0258672	0.0438431	Up	Beta-mannosyltransferase 4 (EC 2.4.1.-) (WRY family protein 1)	Bmt4p
CAALFM_C112780WA	3646830	330	295	261	451	380	453	295	428	0.450847	0.00124884	0.00272588	Up	Ribokinase (RK) (EC 2.7.1.15)	putative ribokinase
CAALFM_C601050WA	3644015	1233	987	1126	1676	1552	1624	1115	1617	0.450224	0.000138235	0.000357541	Up	Tyrosine--tRNA ligase (EC 6.1.1.1) (Tyrosyl-tRNA synthetase)	tyrosine--tRNA ligase
CAALFM_C602040WA	3647561	9095	8789	9105	14629	10472	14037	8996	13046	0.4502	0.00097198	0.0021748	Up	NADH-cytochrome b5 reductase 2 (EC 1.6.2.2) (Mitochondrial cytochrome b reductase)	cytochrome-b5 reductase
CAALFM_C503110CA	30515306	139	106	83	142	182	151	109	158	0.449541	0.0211609	0.0365912	Up	Sm protein F	mRNA splicing protein
CAALFM_C703370CA	3646720	1469	1378	1492	1992	2244	2045	1446	2094	0.448133	1.96554e-06	6.87112e-06	Up	Uncharacterized protein	uncharacterized protein CAALFM_C703370CA
CAALFM_CR05980WA	3642501	2287	2266	2133	3093	3575	3013	2229	3227	0.447734	9.35802e-08	3.86068e-07	Up	Ubiquitin-specific protease	ubiquitin-specific protease
CAALFM_C209370CA	3644078	152	185	119	221	230	208	152	220	0.447368	0.0058555	0.011369	Up	Kinesin-like protein	Kar3p
CAALFM_C208540CA	3643920	183	188	140	199	284	254	170	246	0.447059	0.0061722	0.0119361	Up	Uncharacterized protein	uncharacterized protein CAALFM_C208540CA
CAALFM_C114090WA	30515079	2757	2642	2891	4018	3809	4163	2763	3997	0.446616	1.28624e-05	3.94e-05	Up	Uncharacterized protein	uncharacterized protein CAALFM_C114090WA
CAALFM_C603230WA	3639180	390	300	231	355	554	423	307	444	0.446254	0.0132525	0.0239559	Up	Ornithine carbamoyltransferase	ornithine carbamoyltransferase
CAALFM_C405450CA	3646961	3935	4391	3911	5569	6669	5456	4079	5898	0.445943	4.93349e-07	1.85869e-06	Up	NADH-cytochrome b5 reductase 1 (EC 1.6.2.2) (Microsomal cytochrome b reductase)	Cbr1p
CAALFM_C101290CA	3640184	390	438	302	464	762	408	377	545	0.445623	0.018961	0.033102	Up	Uncharacterized protein	uncharacterized protein CAALFM_C101290CA
CAALFM_C204150CA	3637332	573	492	586	849	749	786	550	795	0.445455	0.000566185	0.00131582	Up	V-type proton ATPase subunit F	H(+)-transporting V1 sector ATPase subunit F
CAALFM_C111170WA	3644398	1418	1384	1350	1746	2345	1908	1384	2000	0.445087	1.86966e-05	5.53194e-05	Up	Dolichyl-diphosphooligosaccharide--protein glycosyltransferase subunit WBP1 (Oligosaccharyl transferase subunit WBP1)	dolichyl-diphosphooligosaccharide-protein glycotransferase
CAALFM_CR07780WA	3647352	1750	1786	1596	1955	3313	2148	1711	2472	0.444769	0.00279168	0.00571802	Up	ADH_N domain-containing protein	uncharacterized protein CAALFM_CR07780WA
CAALFM_C101790WA	3645408	403	481	391	534	695	612	425	614	0.444706	0.000210979	0.000526724	Up	SBF complex DNA-binding subunit	SBF complex DNA-binding subunit
CAALFM_CR04310CA	3640996	317	349	332	424	503	516	333	481	0.444444	0.000235914	0.000585458	Up	Uncharacterized protein	uncharacterized protein CAALFM_CR04310CA
CAALFM_C303990CA	3647397	2120	1758	2206	2686	2746	3352	2028	2928	0.443787	0.000965657	0.00216631	Up	Aap1p	Aap1p
CAALFM_C305090CA	3635245	561	544	513	688	794	853	539	778	0.443414	6.46272e-05	0.000176911	Up	Uncharacterized protein	uncharacterized protein CAALFM_C305090CA
CAALFM_C111670WA	3645338	4353	4581	4352	6054	7022	6099	4429	6392	0.443215	2.251e-08	9.91977e-08	Up	Uncharacterized protein	uncharacterized protein CAALFM_C111670WA
CAALFM_C108530WA	3646496	220	250	267	352	320	393	246	355	0.443089	0.0029619	0.00604327	Up	Uncharacterized protein	uncharacterized protein CAALFM_C108530WA
CAALFM_C703250CA	3641367	4002	3936	3934	5121	6563	5442	3957	5709	0.44276	2.19897e-06	7.61393e-06	Up	Protein disulfide-isomerase (EC 5.3.4.1)	protein disulfide isomerase
CAALFM_C206150CA	3644080	4035	4318	4172	5974	6143	5952	4175	6023	0.442635	3.11441e-08	1.35198e-07	Up	Proteasome regulatory particle base subunit	proteasome regulatory particle base subunit
CAALFM_C603310WA	3639197	746	869	765	971	1338	1122	793	1144	0.442623	0.000126268	0.000329078	Up	Uncharacterized protein	uncharacterized protein CAALFM_C603310WA
CAALFM_C504680WA	3636515	963	921	861	1236	1381	1344	915	1320	0.442623	8.09747e-07	2.97743e-06	Up	Phosphatidylserine decarboxylase proenzyme 2 (EC 4.1.1.65) [Cleaved into: Phosphatidylserine decarboxylase 2 beta chain; Phosphatidylserine decarboxylase 2 alpha chain]	phosphatidylserine decarboxylase 2
CAALFM_C111980WA	3642043	124	140	103	150	235	143	122	176	0.442623	0.027303	0.045982	Up	Mediator of RNA polymerase II transcription subunit 10 (Mediator complex subunit 10)	mediator complex subunit
CAALFM_C106180WA	3648392	3076	3305	3539	5056	4443	4804	3307	4768	0.44179	7.59619e-05	0.000205465	Up	Tlo34p	Tlo34p
CAALFM_C405370WA	3646950	524	475	468	757	705	653	489	705	0.441718	0.000115378	0.000302867	Up	mRNA-binding protein	mRNA-binding protein
CAALFM_C407120CA	3642939	583	592	468	774	723	874	548	790	0.441606	0.000324577	0.000787021	Up	Mismatch repair ATPase	mismatch repair ATPase
CAALFM_C104000CA	3646425	1262	1404	1104	1395	2399	1643	1257	1812	0.441527	0.00355667	0.00713664	Up	Putative mannosyltransferase	putative mannosyltransferase
CAALFM_C205320WA	3643424	196	211	131	220	304	249	179	258	0.441341	0.0111123	0.0204299	Up	Serine/threonine protein kinase	serine/threonine protein kinase
CAALFM_C210130WA	3643935	167	187	129	210	239	246	161	232	0.440994	0.00466697	0.00925282	Up	Uncharacterized protein	uncharacterized protein CAALFM_C210130WA
CAALFM_C109610WA	3634891	483	496	442	590	873	585	474	683	0.440928	0.00175707	0.00371128	Up	Uncharacterized protein	uncharacterized protein CAALFM_C109610WA
CAALFM_CR05840WA	3646704	101	111	87	113	186	133	100	144	0.44	0.0259909	0.0440271	Up	Probable kinetochore protein SPC25	uncharacterized protein CAALFM_CR05840WA
CAALFM_C601640WA	30515334	480	499	468	657	766	658	482	694	0.439834	1.8528e-05	5.49323e-05	Up	Mediator of RNA polymerase II transcription subunit 19 (Mediator complex subunit 19)	Med19p
CAALFM_C603610WA	3640296	362	454	371	457	723	529	396	570	0.439394	0.00377036	0.00753166	Up	Fgr17p	Fgr17p
CAALFM_C209710CA	3643786	2667	2358	2665	3257	3973	3827	2563	3686	0.438158	3.54807e-05	0.000100925	Up	VHS domain-containing protein	uncharacterized protein CAALFM_C209710CA
CAALFM_CR07620WA	3647241	4449	4158	4912	6625	6316	6497	4506	6479	0.437861	6.15983e-05	0.000169177	Up	Aspartate aminotransferase (EC 2.6.1.1)	aspartate transaminase
CAALFM_C101690CA	3640199	2210	2335	2253	3158	3528	3083	2266	3256	0.436893	1.28454e-07	5.18901e-07	Up	Succinate--CoA ligase [ADP-forming] subunit alpha, mitochondrial (EC 6.2.1.5) (Succinyl-CoA synthetase subunit alpha) (SCS-alpha)	succinate--CoA ligase (GDP-forming) subunit alpha
CAALFM_C108480CA	3646491	876	912	824	1201	1316	1236	871	1251	0.43628	4.12591e-07	1.57483e-06	Up	Clathrin-associated protein AP-3 complex component APS3	Aps3p
CAALFM_C107270WA	3644455	976	1019	998	1211	1759	1330	998	1433	0.435872	0.000331665	0.000803099	Up	Conserved oligomeric Golgi complex subunit 3 (Component of oligomeric Golgi complex 3)	Golgi transport complex subunit
CAALFM_CR01610CA	3640083	3631	3594	3882	5613	4851	5477	3702	5314	0.43544	7.70892e-05	0.000208087	Up	Protein phosphatase regulator	protein phosphatase regulator
CAALFM_C102160WA	3644584	134	151	108	173	238	154	131	188	0.435115	0.0175217	0.0308099	Up	Trafficking protein particle complex subunit	TRAPP subunit
CAALFM_C504660CA	3636512	671	729	665	860	1189	913	688	987	0.434593	0.000206615	0.000516493	Up	Protein YIP	transporter
CAALFM_C113990WA	3643336	320	308	263	304	499	475	297	426	0.434343	0.00844186	0.0159333	Up	Protein-tyrosine-phosphatase	protein-tyrosine-phosphatase
CAALFM_C205220CA	3643466	1321	1272	1143	1670	2034	1648	1245	1784	0.432932	7.39515e-06	2.35197e-05	Up	Uncharacterized protein	uncharacterized protein CAALFM_C205220CA
CAALFM_C501620CA	3647250	200	260	186	258	347	318	215	308	0.432558	0.0047666	0.00943106	Up	Vacuolar-sorting protein SNF8	ESCRT-II subunit protein
CAALFM_C210420WA	30515164	292	366	322	416	549	438	327	468	0.431193	0.00117549	0.00258518	Up	Fgr6-4p	Fgr6-4p
CAALFM_C202170WA	3635751	291	303	254	371	441	402	283	405	0.431095	0.000277864	0.00068171	Up	Uncharacterized protein	uncharacterized protein CAALFM_C202170WA
CAALFM_C114480WA	3643328	116	133	143	199	170	191	131	187	0.427481	0.0122714	0.0224122	Up	Uncharacterized protein	uncharacterized protein CAALFM_C114480WA
CAALFM_C403880WA	3647856	103	152	117	141	198	191	124	177	0.427419	0.0232636	0.0397779	Up	Uncharacterized protein	uncharacterized protein CAALFM_C403880WA
CAALFM_C306330WA	30515214	9150	9506	8521	12365	15194	11216	9059	12925	0.426758	1.96665e-05	5.78069e-05	Up	Peroxiredoxin TSA1-B (EC 1.11.1.24) (Thiol-specific antioxidant protein) (Thioredoxin peroxidase) (Thioredoxin-dependent peroxiredoxin TSA1-B)	Tsa1bp
CAALFM_C306180CA	3642269	9150	9506	8521	12365	15194	11216	9059	12925	0.426758	1.96665e-05	5.78069e-05	Up	Peroxiredoxin TSA1-A (EC 1.11.1.24) (Thiol-specific antioxidant protein) (Thioredoxin peroxidase) (Thioredoxin-dependent peroxiredoxin TSA1-A)	thioredoxin peroxidase
CAALFM_C505110CA	3636457	1418	1335	1292	1784	2021	1963	1348	1923	0.426558	9.57208e-07	3.48659e-06	Up	Tip20p	Tip20p
CAALFM_C303900CA	3645659	6074	7330	7217	9119	10696	9590	6874	9802	0.425953	2.69055e-05	7.77108e-05	Up	Histone H2B.1	histone H2B
CAALFM_C206670CA	3648101	631	761	715	915	1122	966	702	1001	0.425926	0.000115978	0.000304169	Up	Cell cycle protein kinase DBF2 (EC 2.7.11.1) (Dumbbell forming protein 2)	serine/threonine-protein kinase
CAALFM_C405290WA	3648307	1128	995	922	1497	1372	1472	1015	1447	0.425616	6.95647e-05	0.000189447	Up	Aminodeoxychorismate synthase (EC 2.6.1.85) (Para-aminobenzoate synthase) (p-aminobenzoic acid synthase)	4-amino-4-deoxychorismate synthase
CAALFM_C402480CA	3637868	220	216	226	309	313	324	221	315	0.425339	0.000976449	0.0021821	Up	Mitochondrial import inner membrane translocase subunit TIM13	protein translocase subunit
CAALFM_C201380WA	3635724	574	571	540	706	962	736	562	801	0.425267	0.000292301	0.000714717	Up	Lysophospholipase (EC 3.1.1.5)	Plb4.5p
CAALFM_C205790CA	3645582	985	969	879	1297	1379	1359	944	1345	0.424788	1.12504e-06	4.05724e-06	Up	Replication factor C subunit 1	replication factor C subunit 1
CAALFM_C205470WA	3643416	2234	2067	2170	3118	3272	2830	2157	3073	0.424664	5.59967e-06	1.81974e-05	Up	2-methoxy-6-polyprenyl-1,4-benzoquinol methylase, mitochondrial (EC 2.1.1.201) (Ubiquinone biosynthesis methyltransferase COQ5)	2-hexaprenyl-6-methoxy-1,4-benzoquinone methyltransferase
CAALFM_C200380CA	3638823	1284	1251	1077	1740	1669	1731	1204	1713	0.422757	8.30658e-06	2.6232e-05	Up	Replication protein A subunit	replication factor A subunit protein
CAALFM_C305010CA	3635169	307	282	242	344	470	368	277	394	0.422383	0.00218911	0.00456908	Up	DNA helicase (EC 3.6.4.12)	DNA helicase
CAALFM_C301630WA	3636662	2551	2349	2381	3568	3305	3483	2427	3452	0.422332	9.42304e-06	2.94381e-05	Up	V-type proton ATPase catalytic subunit A (V-ATPase subunit A) (EC 7.1.2.2)	H(+)-transporting V1 sector ATPase subunit A
CAALFM_CR02220CA	3644918	916	957	742	1012	1544	1165	872	1240	0.422018	0.00157598	0.00336052	Up	Opt3p	Opt3p
CAALFM_C300170CA	3640589	450	509	520	635	721	746	493	701	0.421907	0.00033176	0.000803099	Up	DUF202 domain-containing protein	uncharacterized protein CAALFM_C300170CA
CAALFM_C401770WA	3635583	416	380	271	458	536	525	356	506	0.421348	0.00259767	0.0053527	Up	Proliferating cell nuclear antigen	proliferating cell nuclear antigen
CAALFM_C306340WA	3642271	341	300	292	498	368	460	311	442	0.421222	0.00503493	0.00991141	Up	Bis(5'-adenosyl)-triphosphatase (EC 3.6.1.29)	bis(5\\'-adenosyl)-triphosphatase
CAALFM_C100670CA	3639333	444	398	412	590	423	768	418	594	0.421053	0.0227218	0.0389546	Up	Uga32p	Uga32p
CAALFM_CR03010CA	30515385	1537	1386	1620	2316	1952	2185	1514	2151	0.42074	0.000609888	0.00141287	Up	Sulfhydryl oxidase (EC 1.8.3.2)	flavin-linked sulfhydryl oxidase
CAALFM_CR05750WA	3646696	3431	3503	3796	5160	4525	5559	3577	5081	0.420464	0.000335842	0.000811629	Up	Uncharacterized protein	uncharacterized protein CAALFM_CR05750WA
CAALFM_C501300CA	3642646	623	647	636	867	849	987	635	901	0.418898	0.000155954	0.000398937	Up	mRNA-binding phosphate metabolism regulator	mRNA-binding phosphate metabolism regulator
CAALFM_CR05170CA	3646398	594	523	603	771	731	938	573	813	0.418848	0.00214028	0.00447198	Up	Formate dehydrogenase (FDH) (EC 1.17.1.9) (NAD-dependent formate dehydrogenase)	formate dehydrogenase (NAD+)
CAALFM_C105670WA	3639899	3161	3014	3111	4243	4440	4484	3095	4389	0.418094	8.03985e-07	2.95999e-06	Up	Peptide hydrolase (EC 3.4.-.-)	putative aminopeptidase
CAALFM_C405270CA	3648281	146	148	144	207	185	229	146	207	0.417808	0.00819021	0.0154935	Up	DNA repair protein RAD59	Rad59p
CAALFM_C405220CA	3646155	323	316	306	407	474	457	315	446	0.415873	0.000271495	0.000666646	Up	Anaphase-promoting complex subunit 5	anaphase promoting complex subunit 5
CAALFM_C201250WA	3638793	190	199	180	263	238	307	190	269	0.415789	0.00521625	0.0102268	Up	Uncharacterized protein	uncharacterized protein CAALFM_C201250WA
CAALFM_C203980CA	3637418	476	419	387	504	806	502	427	604	0.41452	0.010671	0.0197058	Up	Mediator of RNA polymerase II transcription subunit 1 (Mediator complex subunit 1)	Med1p
CAALFM_C106210WA	3647519	290	297	202	309	478	329	263	372	0.414449	0.014909	0.026603	Up	Pyridoxal kinase (EC 2.7.1.35)	putative pyridoxal kinase
CAALFM_CR01080WA	3640381	776	752	717	1016	1102	1057	748	1058	0.414439	4.25346e-06	1.40982e-05	Up	Uncharacterized protein	uncharacterized protein CAALFM_CR01080WA
CAALFM_C306730WA	3638504	813	739	717	1217	767	1222	756	1069	0.414021	0.013534	0.0244495	Up	Uncharacterized protein	uncharacterized protein CAALFM_C306730WA
CAALFM_C201840CA	3635833	1095	1159	1001	1560	1433	1608	1085	1534	0.413825	3.82062e-05	0.000108412	Up	UV-damaged DNA-binding protein	UV-damaged DNA-binding protein
CAALFM_CR08620CA	3642110	468	469	383	533	745	587	440	622	0.413636	0.00114864	0.00252996	Up	Uncharacterized protein	uncharacterized protein CAALFM_CR08620CA
CAALFM_C104230WA	3644722	1392	1576	1529	1915	2396	2045	1499	2119	0.413609	3.53733e-05	0.000100718	Up	Proteasome regulatory particle lid subunit	proteasome regulatory particle lid subunit
CAALFM_C112690CA	3646832	155	170	161	215	225	247	162	229	0.41358	0.00432327	0.00859554	Up	Uncharacterized protein	uncharacterized protein CAALFM_C112690CA
CAALFM_C204320WA	3648274	325	307	236	375	436	412	289	408	0.411765	0.00163512	0.00347643	Up	Uncharacterized protein	uncharacterized protein CAALFM_C204320WA
CAALFM_CR05880WA	3646702	568	600	502	692	925	740	557	786	0.411131	0.000320584	0.000778313	Up	Uncharacterized protein	uncharacterized protein CAALFM_CR05880WA
CAALFM_C111620WA	3645344	199	191	151	192	303	266	180	254	0.411111	0.0166867	0.0294946	Up	Uncharacterized protein	uncharacterized protein CAALFM_C111620WA
CAALFM_C304590WA	30515204	987	1068	975	1303	1499	1473	1010	1425	0.410891	5.21041e-06	1.70562e-05	Up	RNA-binding protein	RNA-binding protein
CAALFM_C404710WA	3641138	3910	3905	3553	5613	5368	5054	3789	5345	0.410662	1.60582e-06	5.68714e-06	Up	Oxidant-induced cell-cycle arrest protein 5	Gyp1p
CAALFM_C114320CA	3643316	1559	1325	1452	2028	1986	2097	1445	2037	0.409689	8.88049e-05	0.000237071	Up	FAA_hydrolase domain-containing protein	uncharacterized protein CAALFM_C114320CA
CAALFM_C200430CA	3638818	341	308	310	415	492	445	320	451	0.409375	0.000452266	0.00106988	Up	DNA polymerase epsilon noncatalytic subunit	DNA polymerase epsilon noncatalytic subunit
CAALFM_C703300CA	3646727	1839	2436	2196	3162	2160	3794	2157	3039	0.408901	0.0197346	0.0343495	Up	Lipase 8 (EC 3.1.1.3)	Lip8p
CAALFM_C500100CA	3647883	2711	2994	3046	3598	4755	3974	2917	4109	0.408639	0.000120346	0.00031463	Up	Uncharacterized protein	uncharacterized protein CAALFM_C500100CA
CAALFM_C701850CA	3637034	2788	2554	2808	4080	3468	3933	2717	3827	0.408539	0.000298965	0.000729787	Up	Coronin	Crn1p
CAALFM_C202800WA	30515096	256	193	220	294	323	325	223	314	0.408072	0.00483365	0.00954749	Up	Uncharacterized protein	uncharacterized protein CAALFM_C202800WA
CAALFM_CR06380CA	3648139	437	493	422	549	691	666	451	635	0.407982	0.000313146	0.000762801	Up	Uncharacterized protein	uncharacterized protein CAALFM_CR06380CA
CAALFM_C208710WA	3643886	145	168	159	166	279	217	157	221	0.407643	0.0250943	0.0426619	Up	Pex17p	Pex17p
CAALFM_CR01120CA	3640434	733	710	714	987	1065	983	719	1012	0.40751	1.20645e-05	3.7171e-05	Up	Transcription initiation factor TFIID subunit 10	uncharacterized protein CAALFM_CR01120CA
CAALFM_C601500CA	3641619	364	288	269	416	330	550	307	432	0.407166	0.0263181	0.0444907	Up	Transcriptional regulator of yeast form adherence 5	Try5p, partial
CAALFM_C403860CA	3647854	132	149	153	187	214	210	145	204	0.406897	0.00774611	0.0147397	Up	Nuclear rim protein 1	uncharacterized protein CAALFM_C403860CA
CAALFM_C102930CA	3636831	931	828	867	1306	1119	1267	875	1231	0.406857	0.000450316	0.0010657	Up	Threonine--tRNA ligase (EC 6.1.1.3) (Threonyl-tRNA synthetase)	threonine--tRNA ligase
CAALFM_CR04460CA	3640988	345	333	289	358	587	415	322	453	0.406832	0.00930777	0.017415	Up	Uncharacterized protein	uncharacterized protein CAALFM_CR04460CA
CAALFM_C404230WA	3646857	126	130	114	161	204	154	123	173	0.406504	0.0136009	0.0245322	Up	MFS domain-containing protein	uncharacterized protein CAALFM_C404230WA
CAALFM_C101060WA	3640171	5413	5712	6214	8563	7632	8193	5780	8129	0.406401	0.000186112	0.000469274	Up	Multiprotein-bridging factor 1	Mbf1p
CAALFM_C602640CA	3639222	677	654	649	861	1010	913	660	928	0.406061	2.38136e-05	6.92274e-05	Up	Golgi apparatus membrane protein TVP38 (Golgi apparatus membrane protein tvp38)	uncharacterized protein CAALFM_C602640CA
CAALFM_C104880CA	3644782	129	130	141	185	193	184	133	187	0.406015	0.00873354	0.0164145	Up	Mitochondrial 54S ribosomal protein YmL37	mitochondrial 54S ribosomal protein YmL37
CAALFM_C405690WA	3641818	4074	3739	3727	5175	5805	5245	3847	5408	0.405771	6.20943e-07	2.31986e-06	Up	Protein transport protein SEC23	GTPase-activating protein
CAALFM_C402390WA	3637879	33674	42090	36514	50669	61501	45632	37426	52601	0.405467	0.000254124	0.000626107	Up	Cell wall protein PGA62 (Flocculation protein 1) (GPI-anchored protein 62)	Pga62p
CAALFM_C103180WA	3636806	231	240	225	289	380	309	232	326	0.405172	0.00223447	0.00466043	Up	Octanoyltransferase (EC 2.3.1.181)	lipoyl(octanoyl) transferase
CAALFM_C501210WA	3642656	5924	6218	6322	8552	9005	8388	6155	8648	0.405037	1.03757e-06	3.76048e-06	Up	Dynamin-like GTPase	dynamin-like GTPase
CAALFM_C201700CA	3635729	2899	3488	2732	4045	4543	4222	3040	4270	0.404605	9.34325e-06	2.92203e-05	Up	Hap42p	Hap42p
CAALFM_CR03850WA	3643185	734	748	759	991	1004	1153	747	1049	0.404284	0.000197548	0.000496388	Up	Hgt3p	Hgt3p
CAALFM_C603780CA	3640308	2680	2905	2273	3295	4070	3667	2619	3677	0.403971	2.15661e-05	6.29663e-05	Up	SCF ubiquitin ligase complex subunit	SCF ubiquitin ligase complex subunit
CAALFM_C208730WA	3643884	259	266	254	390	359	345	260	365	0.403846	0.00129034	0.00280175	Up	Morphogenetic regulator of filamentous growth protein 1	Mfg1p
CAALFM_C401900CA	3635636	33363	28377	31271	46637	39606	44199	31004	43481	0.402432	0.000364281	0.000875992	Up	Malate dehydrogenase (EC 1.1.1.37)	malate dehydrogenase
CAALFM_C304460WA	3635208	1230	1140	1210	1451	1897	1670	1193	1673	0.402347	0.000146338	0.000376659	Up	zinc_ribbon_16 domain-containing protein	uncharacterized protein CAALFM_C304460WA
CAALFM_C101840CA	3645432	963	919	985	1293	1221	1506	956	1340	0.401674	0.000682103	0.0015683	Up	Uncharacterized protein	uncharacterized protein CAALFM_C101840CA
CAALFM_C500320WA	30515291	868	776	954	1311	1084	1244	866	1213	0.400693	0.0028555	0.00584463	Up	Putative mitochondrial 54S ribosomal protein	putative mitochondrial 54S ribosomal protein
CAALFM_C303730CA	3645641	4347	4049	4478	6428	5101	6494	4291	6008	0.40014	0.00150203	0.00321461	Up	Prohibitin	Phb1p
CAALFM_C203590CA	3637335	291	281	278	339	482	368	283	396	0.399293	0.00369963	0.00741584	Up	Cap4p	Cap4p
CAALFM_C112320CA	30515061	273	231	286	423	302	378	263	368	0.39924	0.0185508	0.0324552	Up	F1F0 ATP synthase subunit k	F1F0 ATP synthase subunit k
CAALFM_C110460WA	3647183	922	843	913	1122	1468	1157	893	1249	0.398656	0.000442788	0.00104959	Up	Glycerophosphocholine acyltransferase 1	glycerophosphocholine acyltransferase
CAALFM_C102940CA	3636832	957	1032	934	1312	1456	1317	974	1362	0.398357	3.65019e-06	1.2224e-05	Up	Uncharacterized protein	uncharacterized protein CAALFM_C102940CA
CAALFM_C505090WA	3636493	232	261	199	277	370	321	231	323	0.398268	0.00402827	0.00802481	Up	Uncharacterized protein	uncharacterized protein CAALFM_C505090WA
CAALFM_C603450CA	3640275	1776	1563	1498	2369	2076	2316	1612	2254	0.398263	0.000229422	0.000570563	Up	Leucine--tRNA ligase (EC 6.1.1.4) (Leucyl-tRNA synthetase)	leucine--tRNA ligase
CAALFM_C204620WA	3645438	2360	2739	2061	3460	3646	2886	2387	3331	0.395475	0.000306364	0.00074722	Up	Uncharacterized protein	uncharacterized protein CAALFM_C204620WA
CAALFM_C108390CA	3646504	919	798	778	1097	1307	1078	832	1161	0.395433	0.000164324	0.000417775	Up	Uncharacterized protein	uncharacterized protein CAALFM_C108390CA
CAALFM_C113760WA	3636138	545	535	582	661	907	752	554	773	0.395307	0.00128554	0.00279239	Up	Phosphoacetylglucosamine mutase (PAGM) (EC 5.4.2.3) (Acetylglucosamine phosphomutase) (N-acetylglucosamine-phosphate mutase)	phosphoacetylglucosamine mutase
CAALFM_C301960CA	3636598	4901	4694	5012	6675	6716	6987	4869	6793	0.395153	1.16636e-05	3.60122e-05	Up	Acyl-coenzyme A oxidase	acyl-CoA oxidase
CAALFM_C210630WA	3641248	1117	1081	1116	1616	1549	1454	1105	1540	0.393665	5.64383e-05	0.000155741	Up	Metallophos domain-containing protein	uncharacterized protein CAALFM_C210630WA
CAALFM_C504870WA	3636438	720	978	626	981	1164	1094	775	1080	0.393548	0.00276957	0.00567874	Up	Uncharacterized protein	uncharacterized protein CAALFM_C504870WA
CAALFM_CR08370WA	3642083	2015	2120	2188	3013	2895	2902	2108	2937	0.393264	3.21109e-05	9.20142e-05	Up	Glutathione synthetase (GSH-S) (EC 6.3.2.3)	glutathione synthase
CAALFM_C400050WA	3648060	2514	2184	2460	3369	3195	3407	2386	3324	0.393127	0.000179961	0.000454748	Up	Uncharacterized protein	uncharacterized protein CAALFM_C400050WA
CAALFM_C600320CA	3646072	437	421	387	611	512	610	415	578	0.392771	0.0017107	0.00362122	Up	DNA replication ATP-dependent helicase/nuclease (EC 3.1.-.-) (EC 3.6.4.12)	bifunctional ATP-dependent DNA helicase/ssDNA endodeoxyribonuclease
CAALFM_C301070CA	3639832	473	484	382	539	707	616	446	621	0.392377	0.00103879	0.00230988	Up	Uncharacterized protein	uncharacterized protein CAALFM_C301070CA
CAALFM_C701910CA	3637029	185	196	170	197	319	253	184	256	0.391304	0.0163421	0.0289383	Up	J domain-containing protein	uncharacterized protein CAALFM_C701910CA
CAALFM_C301760WA	3636589	3215	3125	3083	4600	4205	4305	3141	4370	0.391277	1.89605e-05	5.59863e-05	Up	AAA family ATPase	AAA family ATPase
CAALFM_C503820CA	3647228	875	838	820	1057	1364	1098	844	1173	0.38981	0.000181919	0.000459497	Up	Exomer complex subunit	exomer complex subunit
CAALFM_C300630WA	3640576	1183	999	1052	1449	1486	1560	1078	1498	0.38961	0.00016172	0.000411916	Up	Rav1p_C domain-containing protein	uncharacterized protein CAALFM_C300630WA
CAALFM_C502000CA	3643773	7928	7081	7251	11189	8377	11364	7420	10310	0.389488	0.0031388	0.00636847	Up	Acetyl-CoA hydrolase (EC 3.1.2.1) (Acetyl-CoA deacylase) (Acetyl-CoA acylase)	acetyl-CoA hydrolase
CAALFM_C502050WA	3643768	854	889	914	1175	1234	1285	886	1231	0.389391	7.18531e-05	0.000194948	Up	Dopey_N domain-containing protein	uncharacterized protein CAALFM_C502050WA
CAALFM_C100530CA	3639368	665	738	738	895	1186	896	714	992	0.389356	0.00110542	0.0024431	Up	Uncharacterized protein	uncharacterized protein CAALFM_C100530CA
CAALFM_C504580CA	3636511	307	263	256	341	458	346	275	382	0.389091	0.00549576	0.010717	Up	ESCRT-II subunit protein	ESCRT-II subunit protein
CAALFM_C406250CA	3642806	1552	1599	1494	2025	2431	1992	1548	2149	0.388243	1.38439e-05	4.20302e-05	Up	GTP-Rho binding exocyst subunit	GTP-Rho binding exocyst subunit
CAALFM_C401790WA	3635597	1035	1114	943	1468	1488	1338	1031	1431	0.387973	2.2848e-05	6.65531e-05	Up	Autophagy-related protein 11	autophagy protein
CAALFM_C401510WA	3635616	2304	2170	2140	3141	2741	3292	2205	3058	0.386848	0.000316415	0.000769797	Up	Oxidoreductase	oxidoreductase
CAALFM_C402450WA	3637845	534	611	538	702	843	787	561	777	0.385027	0.00017592	0.000445118	Up	Thioredoxin domain-containing protein	uncharacterized protein CAALFM_C402450WA
CAALFM_C112490WA	3647612	1053	1067	1074	1405	1526	1493	1065	1475	0.384977	1.33351e-05	4.06978e-05	Up	Type I sorting receptor	type I sorting receptor
CAALFM_C209020WA	3645780	616	699	509	734	1026	765	608	842	0.384868	0.00339573	0.00684441	Up	DNA replication licensing factor MCM7 (EC 3.6.4.12)	mini-chromosome maintenance complex protein 7
CAALFM_C110550CA	3647194	1761	1744	1852	2427	1968	3024	1786	2473	0.384658	0.00891798	0.0167288	Up	Gca2p	Gca2p
CAALFM_C306500WA	3642286	7436	7609	7286	10027	10694	10171	7444	10297	0.383262	7.02687e-08	2.93433e-07	Up	E1 ubiquitin-activating protein	E1 ubiquitin-activating protein
CAALFM_C401980CA	3635662	2840	2520	2723	3570	3642	3965	2694	3726	0.383073	0.000109815	0.000289669	Up	Clathrin light chain	Clc1p
CAALFM_C701470CA	3636957	2293	2556	2451	3259	3347	3483	2433	3363	0.382244	1.62589e-05	4.87263e-05	Up	Proteasome core particle subunit alpha 7	proteasome core particle subunit alpha 7
CAALFM_C104700CA	3644766	1478	1677	1362	1923	2389	1930	1506	2081	0.381806	0.000110002	0.000289934	Up	Peptide hydrolase (EC 3.4.-.-)	uncharacterized protein CAALFM_C104700CA
CAALFM_C202460WA	3635761	5917	5791	5800	8330	7783	8076	5836	8063	0.381597	1.39232e-05	4.22051e-05	Up	Lanosterol synthase (EC 5.4.99.7) (2,3-epoxysqualene--lanosterol cyclase) (Ergosterol biosynthesis protein 7) (Oxidosqualene--lanosterol cyclase) (OSC)	lanosterol synthase
CAALFM_C108680CA	3634933	1602	1590	1439	2162	2220	2010	1544	2131	0.380181	5.95077e-06	1.92416e-05	Up	Frequenin	frequenin
CAALFM_C208310WA	3648168	47528	48873	52857	64643	73747	67585	49753	68658	0.379977	2.8702e-05	8.26125e-05	Up	Mitochondrial import inner membrane translocase subunit TIM22	translocation channel protein
CAALFM_CR09760WA	3639010	241	264	229	360	342	312	245	338	0.379592	0.00270676	0.00556172	Up	Mediator of RNA polymerase II transcription subunit 21 (Mediator complex subunit 21)	Med21p
CAALFM_C109650WA	3634870	3060	2853	2990	3809	4167	4306	2968	4094	0.37938	2.55538e-05	7.39903e-05	Up	Uncharacterized protein	uncharacterized protein CAALFM_C109650WA
CAALFM_C405440CA	3646960	2810	2909	3005	4027	4168	3834	2908	4010	0.378955	1.51368e-05	4.54806e-05	Up	Uncharacterized protein	uncharacterized protein CAALFM_C405440CA
CAALFM_C113300CA	3636147	4297	4500	4434	6068	6144	6030	4410	6081	0.378912	2.30944e-06	7.96325e-06	Up	26S proteasome regulatory subunit RPN1	proteasome regulatory particle base subunit
CAALFM_C400350WA	3645001	984	967	964	1365	1202	1452	972	1340	0.378601	0.000709548	0.00162562	Up	Pep7p	Pep7p
CAALFM_C107780WA	3647955	962	905	757	1077	1414	1122	875	1204	0.376	0.00084826	0.00191773	Up	Uncharacterized protein	uncharacterized protein CAALFM_C107780WA
CAALFM_C502710WA	3637778	2452	2594	2857	3898	3522	3446	2634	3622	0.375095	0.000756945	0.00172605	Up	Thioredoxin reductase (EC 1.8.1.9)	thioredoxin-disulfide reductase
CAALFM_C107390WA	3644466	2289	2411	2150	3148	3193	3072	2283	3138	0.374507	1.57843e-06	5.5952e-06	Up	UBX domain-containing protein	uncharacterized protein CAALFM_C107390WA
CAALFM_C406600WA	3642777	644	590	555	822	741	893	596	819	0.374161	0.00148489	0.00318379	Up	DNA topoisomerase 2 (EC 5.6.2.2)	DNA topoisomerase 2
CAALFM_C602190CA	3645862	231	282	219	331	386	287	244	335	0.372951	0.00813644	0.0154118	Up	Serine/threonine/tyrosine protein kinase	serine/threonine/tyrosine protein kinase
CAALFM_C602730WA	3639213	14880	15777	16828	20500	22633	22044	15828	21726	0.372631	4.96908e-05	0.00013784	Up	Fimbrin	fimbrin
CAALFM_C103550CA	3636878	4830	4893	4347	6148	7333	5829	4690	6437	0.372495	2.39752e-05	6.95926e-05	Up	Ubiquinone biosynthesis monooxygenase COQ6, mitochondrial (EC 1.14.13.-)	putative N,N-dimethylaniline monooxygenase
CAALFM_C108860CA	3634921	739	655	629	792	1085	899	674	925	0.372404	0.00142205	0.00305806	Up	Phosphatidylinositol-3-phosphatase	phosphatidylinositol-3-phosphatase
CAALFM_C106790CA	3639497	1347	1261	1436	2061	1588	1901	1348	1850	0.372404	0.00454882	0.00902471	Up	Mitochondrial 54S ribosomal protein YmL19	mitochondrial 54S ribosomal protein YmL19
CAALFM_C202020WA	3635769	2844	2585	2640	3691	3676	3701	2690	3689	0.371375	2.14031e-05	6.25324e-05	Up	Ubiquitin carboxyl-terminal hydrolase (EC 3.4.19.12)	ubiquitin-specific protease
CAALFM_C106520CA	3639547	1704	1601	1647	2342	2114	2336	1651	2264	0.37129	0.000230647	0.00057292	Up	Bph1p	Bph1p
CAALFM_C109310CA	3634833	952	998	972	1283	1252	1471	974	1335	0.370637	0.00045351	0.00107195	Up	Uncharacterized protein	uncharacterized protein CAALFM_C109310CA
CAALFM_C202520WA	3635818	535	558	471	658	725	760	521	714	0.370441	0.000374258	0.000897015	Up	Uncharacterized protein	uncharacterized protein CAALFM_C202520WA
CAALFM_C200580CA	3638852	1102	1051	938	1413	1504	1313	1030	1410	0.368932	6.08429e-05	0.000167261	Up	Putative divalent metal ion transporter	putative divalent metal ion transporter
CAALFM_C304800CA	3635216	1271	1317	1166	1594	1854	1688	1251	1712	0.368505	9.72458e-06	3.03313e-05	Up	Pex24p domain-containing protein	uncharacterized protein CAALFM_C304800CA
CAALFM_C109920WA	3634800	759	746	685	895	1074	1027	730	999	0.368493	0.000123595	0.000322689	Up	Vacuolar protein sorting-associated protein 41	Vps41p
CAALFM_C702200WA	3636991	148	185	140	214	236	198	158	216	0.367089	0.0135813	0.0245045	Up	mRNA-binding protein	mRNA-binding protein
CAALFM_C102750CA	3636828	1012	1202	856	1179	1848	1166	1023	1398	0.366569	0.0167365	0.0295736	Up	Uncharacterized protein	uncharacterized protein CAALFM_C102750CA
CAALFM_C502030WA	3643770	5108	5276	5721	7080	7315	7591	5368	7329	0.365313	0.000135804	0.000351976	Up	Proteasome regulatory particle lid subunit	proteasome regulatory particle lid subunit
CAALFM_C207060WA	3643500	577	709	537	733	1058	698	608	830	0.365132	0.0110163	0.0202791	Up	U2 snRNP complex subunit	U2 snRNP complex subunit
CAALFM_C602060WA	3647559	2054	2137	1794	2315	3124	2731	1995	2723	0.364912	0.00031553	0.000767966	Up	Phosphatidylinositol 4,5-bisphosphate-binding protein	phosphatidylinositol 4,5-bisphosphate-binding protein
CAALFM_C501970CA	3643737	593	609	550	705	1042	643	584	797	0.364726	0.0128507	0.0232728	Up	Rho family guanine nucleotide exchange factor	Rho family guanine nucleotide exchange factor
CAALFM_C210450WA	3641194	246	250	270	315	359	369	255	348	0.364706	0.00544826	0.0106565	Up	Nce4p	Nce4p
CAALFM_C400240CA	3645036	4188	4151	4453	6691	5073	5689	4264	5818	0.364447	0.0034785	0.00700154	Up	Pyrroline-5-carboxylate reductase (EC 1.5.1.2)	pyrroline-5-carboxylate reductase
CAALFM_C307270CA	3638432	16986	20850	23571	27842	29060	26827	20469	27910	0.363525	0.00372694	0.00746191	Up	Ubiquitin	ubiquitin
CAALFM_C113120CA	3636201	587	588	537	683	845	807	571	778	0.362522	0.000414131	0.000986083	Up	Mon2p	Mon2p
CAALFM_CR02130WA	3640144	11920	11016	12185	15981	15467	16395	11707	15948	0.362262	0.000161816	0.00041194	Up	Omega-class glutathione transferase	omega-class glutathione transferase
CAALFM_C201600CA	3635785	1341	1332	1312	1747	1960	1721	1328	1809	0.362199	1.88312e-05	5.56611e-05	Up	Protein phosphatase PP2A regulatory subunit B	protein phosphatase 2A regulatory subunit
CAALFM_C110560CA	3647196	449	448	438	614	542	663	445	606	0.361798	0.00295374	0.00603086	Up	Uncharacterized protein	uncharacterized protein CAALFM_C110560CA
CAALFM_C306300WA	3642236	587	620	518	751	838	760	575	783	0.361739	0.000179305	0.000453289	Up	Histone-lysine N-methyltransferase, H3 lysine-79 specific (EC 2.1.1.360) (Histone H3-K79 methyltransferase) (H3-K79-HMTase)	histone methyltransferase
CAALFM_C601190CA	3644040	609	583	551	708	788	877	581	791	0.361446	0.00101675	0.00226521	Up	Non-specific serine/threonine protein kinase (EC 2.7.11.1)	ubiquitin-binding serine/threonine protein kinase
CAALFM_C111240CA	3644557	5479	5660	6310	8354	7107	8257	5816	7906	0.359354	0.00211407	0.00441881	Up	CDP-diacylglycerol--serine O-phosphatidyltransferase (EC 2.7.8.8) (Phosphatidylserine synthase)	CDP-diacylglycerol-serine O-phosphatidyltransferase
CAALFM_C104540CA	3646150	800	769	669	917	1161	963	746	1014	0.359249	0.000539948	0.00126038	Up	Probable vacuolar protein sorting-associated protein 16 homolog	tethering complex subunit
CAALFM_C105470WA	3642487	693	682	599	863	1096	723	658	894	0.358663	0.00599748	0.0116175	Up	Mtm1p	Mtm1p
CAALFM_C113540WA	3636171	438	403	357	511	603	512	399	542	0.358396	0.00148582	0.00318461	Up	Membrane-bound O-acyltransferase GUP1 (Glycerol uptake protein 1)	O-acyltransferase
CAALFM_C204310WA	3648275	12120	11952	11371	16881	15356	15885	11814	16041	0.357796	4.16893e-05	0.000117494	Up	Acetyl-CoA acetyltransferase (EC 2.3.1.9) (Acetoacetyl-CoA thiolase) (Ergosterol biosynthesis protein 10)	acetyl-CoA C-acetyltransferase
CAALFM_C208930WA	3645795	5132	5415	5555	7488	6973	7398	5367	7286	0.357555	0.000159431	0.000407115	Up	Proteasome regulatory particle lid subunit	proteasome regulatory particle lid subunit
CAALFM_C109950CA	3634861	583	649	555	705	896	827	596	809	0.357383	0.00068398	0.00157137	Up	Golgi apparatus membrane protein TVP23	uncharacterized protein CAALFM_C109950CA
CAALFM_C600570CA	3647141	1177	1091	1003	1380	1613	1443	1090	1479	0.356881	8.54372e-05	0.000228801	Up	Sodium/hydrogen exchanger	bifunctional K:H/Na:H antiporter
CAALFM_C406100WA	3646533	1545	1306	1481	1980	1949	1948	1444	1959	0.356648	0.000665145	0.00153052	Up	Mannosyl-oligosaccharide glucosidase (EC 3.2.1.106)	Cwh41p
CAALFM_C505500CA	3636475	6667	7632	7343	9610	9338	10397	7214	9782	0.355974	0.000229399	0.000570563	Up	Cta24p	Cta24p
CAALFM_C208850CA	3643890	1598	1625	1713	2370	1788	2531	1645	2230	0.355623	0.0103031	0.019087	Up	Uncharacterized protein	uncharacterized protein CAALFM_C208850CA
CAALFM_C207650CA	3642342	716	591	676	794	1022	873	661	896	0.355522	0.00314315	0.00637507	Up	AB hydrolase-1 domain-containing protein	uncharacterized protein CAALFM_C207650CA
CAALFM_C114290CA	3643311	5752	5707	6223	8214	8217	7529	5894	7987	0.355107	0.000172771	0.000437722	Up	Mdg1p	Mdg1p
CAALFM_C208290CA	3648170	37291	40244	40877	50938	57197	52322	39471	53486	0.355071	2.16252e-05	6.30545e-05	Up	Respiratory growth induced protein 1	Ucf1p
CAALFM_C600210WA	3646060	3101	2681	3075	4255	3448	4294	2952	3999	0.354675	0.00494851	0.00975448	Up	2-aminoadipate transaminase	2-aminoadipate transaminase
CAALFM_C403850WA	3647853	715	723	555	840	1045	812	664	899	0.353916	0.0025108	0.00519209	Up	FG-nucleoporin	FG-nucleoporin
CAALFM_C505040WA	3636488	665	613	576	799	958	751	618	836	0.352751	0.00111131	0.00245518	Up	GPI mannosyltransferase 3 (EC 2.4.1.-) (GPI mannosyltransferase III) (GPI-MT-III) (Glycosylphosphatidylinositol-anchor biosynthesis protein 10)	putative glycosylphosphatidylinositol-alpha 1\\2 mannosyltransferase
CAALFM_C100440WA	3639317	5441	6032	5869	7927	7775	7739	5781	7814	0.351669	4.78912e-05	0.000133039	Up	Ubiquitin carboxyl-terminal hydrolase (EC 3.4.19.12)	ubiquitin-specific protease
CAALFM_C205560WA	3645561	777	843	726	910	1148	1114	782	1057	0.351662	0.000638725	0.00147147	Up	Epimerase domain-containing protein	uncharacterized protein CAALFM_C205560WA
CAALFM_C111330CA	3644550	1621	1460	1831	2135	2159	2343	1637	2212	0.351252	0.0035135	0.00706224	Up	SUMO family protein	SUMO family protein
CAALFM_C604410CA	3645950	468	448	426	632	625	556	447	604	0.35123	0.00114297	0.00251844	Up	PKS_ER domain-containing protein	uncharacterized protein CAALFM_C604410CA
CAALFM_C209650WA	3643794	5179	5796	5076	7239	7347	7088	5350	7225	0.350467	6.51041e-06	2.09696e-05	Up	RRM domain-containing protein	uncharacterized protein CAALFM_C209650WA
CAALFM_C113260WA	30515074	1557	1460	1537	2086	2027	2035	1518	2049	0.349802	0.000167836	0.000425589	Up	Peptidylprolyl isomerase (EC 5.2.1.8)	peptidylprolyl isomerase family protein
CAALFM_C301510WA	3636571	1433	1558	1382	1969	2054	1882	1458	1968	0.349794	2.05993e-05	6.03658e-05	Up	Phosphatidate phosphatase	phosphatidate phosphatase
CAALFM_C303150WA	3638423	1276	1233	1215	1517	1850	1657	1241	1675	0.349718	0.000101472	0.000268487	Up	Uncharacterized protein	uncharacterized protein CAALFM_C303150WA
CAALFM_CR03340CA	3645144	146	147	135	171	220	187	143	193	0.34965	0.019756	0.0343662	Up	DNA replication regulator SLD2	uncharacterized protein CAALFM_CR03340CA
CAALFM_C303740WA	3645640	194	246	197	284	250	325	212	286	0.349057	0.0224569	0.0385344	Up	Uncharacterized protein	uncharacterized protein CAALFM_C303740WA
CAALFM_C504630WA	3636395	400	347	393	478	530	529	380	512	0.347368	0.00350532	0.00705217	Up	Transcription elongation factor SPT4 (Chromatin elongation factor SPT4)	transcription elongation factor
CAALFM_C103220CA	3636810	18404	19024	20342	26308	25539	25964	19257	25937	0.346887	0.00019036	0.00047874	Up	14-3-3 protein homolog	14-3-3 family protein
CAALFM_C307950CA	3647454	7271	7008	6917	8887	11002	8651	7065	9513	0.346497	0.000164651	0.000418243	Up	Mannose-1-phosphate guanyltransferase (EC 2.7.7.13) (ATP-mannose-1-phosphate guanylyltransferase) (CASRB1) (GDP-mannose pyrophosphorylase)	mannose-1-phosphate guanylyltransferase
CAALFM_CR03420CA	3645115	2280	2810	2214	3106	3647	3082	2435	3278	0.346201	0.000380161	0.000910415	Up	CCR4-NOT core ubiquitin-protein ligase subunit	CCR4-NOT core ubiquitin-protein ligase subunit
CAALFM_C701670WA	3636982	650	597	566	840	801	798	604	813	0.346026	0.000737478	0.00168628	Up	Amidase (EC 3.5.1.4)	uncharacterized protein CAALFM_C701670WA
CAALFM_C602680WA	3639226	385	360	366	436	612	447	370	498	0.345946	0.00953922	0.0178018	Up	SNAP receptor	SNAP receptor
CAALFM_C305420WA	3643666	340	386	315	395	578	429	347	467	0.345821	0.0115921	0.0212449	Up	Putative serine/threonine protein kinase	putative serine/threonine protein kinase
CAALFM_C402720CA	3637857	1698	1788	1765	1872	3216	1978	1750	2355	0.345714	0.0260463	0.0440953	Up	Uncharacterized protein	uncharacterized protein CAALFM_C402720CA
CAALFM_C110420CA	3647178	653	767	720	932	1117	827	713	959	0.345021	0.00353877	0.00710317	Up	LDB19 domain-containing protein	uncharacterized protein CAALFM_C110420CA
CAALFM_C400710WA	3645750	676	504	551	783	639	906	577	776	0.344887	0.0255473	0.0433387	Up	ATPase_2 domain-containing protein	uncharacterized protein CAALFM_C400710WA
CAALFM_C113650CA	3636191	600	603	529	744	853	732	577	776	0.344887	0.000413847	0.000985809	Up	Uncharacterized protein	uncharacterized protein CAALFM_C113650CA
CAALFM_C109440WA	3634857	612	557	589	731	824	809	586	788	0.34471	0.000833448	0.00188718	Up	Inorganic diphosphatase (EC 3.6.1.1) (Pyrophosphate phospho-hydrolase)	inorganic diphosphatase
CAALFM_C204730WA	3647787	403	432	351	457	639	496	395	531	0.344304	0.00697223	0.0133677	Up	Uncharacterized protein	uncharacterized protein CAALFM_C204730WA
CAALFM_C403700WA	3645361	392	402	321	509	545	446	372	500	0.344086	0.00353209	0.00709468	Up	MFS domain-containing protein	uncharacterized protein CAALFM_C403700WA
CAALFM_CR03050CA	3645109	1274	1558	1233	1768	2036	1659	1355	1821	0.343911	0.000781499	0.00177855	Up	Zcf11p	Zcf11p
CAALFM_C108490WA	3646492	3182	2830	3170	4251	3968	4116	3061	4112	0.343352	0.000750127	0.00171117	Up	Kynureninase (EC 3.7.1.3) (Biosynthesis of nicotinic acid protein 5) (L-kynurenine hydrolase)	kynureninase
CAALFM_C701610WA	30515353	457	435	507	605	594	679	466	626	0.343348	0.00657096	0.0126442	Up	Cytochrome c oxidase assembly factor 3	uncharacterized protein CAALFM_C701610WA
CAALFM_CR01130WA	3640433	1533	1324	1354	1920	1680	2058	1404	1886	0.343305	0.00310235	0.00630331	Up	Uncharacterized protein	uncharacterized protein CAALFM_CR01130WA
CAALFM_CR01320CA	3640386	320	296	223	347	408	373	280	376	0.342857	0.0101969	0.0188963	Up	STAS domain-containing protein	uncharacterized protein CAALFM_CR01320CA
CAALFM_C702100WA	3637023	6022	5932	6334	8182	8319	8057	6096	8186	0.342848	7.66318e-05	0.000207045	Up	Probable metalloprotease ARX1 (Associated with ribosomal export complex protein 1)	uncharacterized protein CAALFM_C702100WA
CAALFM_C303400CA	3638352	869	996	786	1093	1280	1187	884	1187	0.34276	0.000403343	0.00096355	Up	V-SNARE protein	v-SNARE protein
CAALFM_C302540CA	3638372	872	1008	773	1174	1193	1195	884	1187	0.34276	0.000550249	0.00128237	Up	Oxidation resistance protein 1	Oxr1p
CAALFM_C702830CA	3641356	385	372	311	380	558	496	356	478	0.342697	0.0123195	0.0224851	Up	Lipase 5 (EC 3.1.1.3)	Lip5p
CAALFM_C406550CA	3642782	1687	1810	1538	2401	2138	2218	1678	2252	0.342074	0.000399325	0.000954736	Up	Cell wall protein IFF5 (Adhesin-like protein IFF5)	Iff5p
CAALFM_C702170CA	3636993	1914	2069	1889	2312	2943	2624	1957	2626	0.34185	0.000161041	0.000410866	Up	Iwr1 domain-containing protein	uncharacterized protein CAALFM_C702170CA
CAALFM_C200260CA	3638898	2918	3169	3304	4545	3741	4311	3130	4199	0.341534	0.00321361	0.00650665	Up	Ethanolamine-phosphate cytidylyltransferase (EC 2.7.7.14) (CTP:phosphoethanolamine cytidylyltransferase)	ethanolamine-phosphate cytidylyltransferase
CAALFM_C601410CA	3641603	1624	1487	1411	1975	2077	2006	1507	2019	0.339748	6.75459e-05	0.000184467	Up	NADPH dehydrogenase	NADPH dehydrogenase
CAALFM_C304970CA	3635164	1583	1481	1415	1924	2019	2056	1493	2000	0.339585	7.13149e-05	0.000193669	Up	Ubiquitin-ubiquitin ligase	ubiquitin-ubiquitin ligase
CAALFM_C602180WA	3645861	441	504	419	559	665	603	455	609	0.338462	0.0013193	0.0028625	Up	Uncharacterized protein	uncharacterized protein CAALFM_C602180WA
CAALFM_C100320WA	3639297	1027	1061	969	1283	1435	1372	1019	1363	0.337586	5.22614e-05	0.000144695	Up	Vacuolar protein sorting-associated protein 29	retromer subunit
CAALFM_C108650CA	3634930	986	946	933	1258	1288	1285	955	1277	0.337173	0.000139469	0.000360574	Up	FMN adenylyltransferase	FMN adenylyltransferase
CAALFM_C100510WA	3639311	2028	1895	2016	2679	2831	2429	1980	2646	0.336364	0.000336606	0.000813139	Up	3-methyl-2-oxobutanoate hydroxymethyltransferase (EC 2.1.2.11)	3-methyl-2-oxobutanoate hydroxymethyltransferase
CAALFM_C101570CA	3640221	340	344	386	457	549	424	357	477	0.336134	0.00990111	0.018395	Up	DNA-directed RNA polymerase II subunit	DNA-directed RNA polymerase II subunit
CAALFM_C401470WA	3635621	281	256	213	280	410	313	250	334	0.336	0.0238321	0.0406543	Up	SCF ubiquitin ligase complex subunit	SCF ubiquitin ligase complex subunit
CAALFM_C101560WA	3640219	1301	1242	1169	1616	1854	1487	1237	1652	0.335489	0.00038882	0.000930001	Up	SUMO ligase	SUMO ligase
CAALFM_C205170WA	3643462	2609	2420	2583	3456	3191	3514	2537	3387	0.335041	0.000759537	0.00173128	Up	4HBT domain-containing protein	uncharacterized protein CAALFM_C205170WA
CAALFM_C500340WA	3641555	371	345	334	451	468	482	350	467	0.334286	0.00256596	0.00529298	Up	Uncharacterized protein	uncharacterized protein CAALFM_C500340WA
CAALFM_C307030CA	3638517	443	447	340	498	587	555	410	547	0.334146	0.00432363	0.00859554	Up	Uncharacterized protein	uncharacterized protein CAALFM_C307030CA
CAALFM_C306680CA	3642255	878	1050	891	1076	1583	1104	940	1254	0.334043	0.0105331	0.0194698	Up	Uncharacterized protein	uncharacterized protein CAALFM_C306680CA
CAALFM_C204800CA	3647778	215	238	196	241	354	269	216	288	0.333333	0.0254678	0.0432291	Up	Mitochondrial distribution and morphology protein 10 (Mitochondrial inheritance component MDM10)	Mdm10p
CAALFM_C210220CA	3643926	349	430	328	444	588	444	369	492	0.333333	0.011554	0.0211885	Up	Chromatin modification-related protein	Pho23p
CAALFM_C306280WA	3642238	1402	1507	1425	2142	1604	2033	1445	1926	0.332872	0.00818545	0.0154895	Up	L-serine/L-threonine ammonia-lyase	L-serine/L-threonine ammonia-lyase
CAALFM_C111230WA	3644529	303	343	293	405	456	389	313	417	0.332268	0.0039383	0.00785366	Up	Fgr39p	Fgr39p
CAALFM_C603180CA	3639261	1601	2043	1912	2593	2492	2317	1852	2467	0.332073	0.00265012	0.00545305	Up	Arrestin_C domain-containing protein	uncharacterized protein CAALFM_C603180CA
CAALFM_CR07500WA	3647997	391	501	400	515	645	563	431	574	0.331787	0.00548322	0.0107033	Up	Uncharacterized protein	uncharacterized protein CAALFM_CR07500WA
CAALFM_C301750CA	3636590	1579	1565	1488	1992	2000	2177	1544	2056	0.331606	0.000187596	0.0004724	Up	Vacuolar protein-sorting protein BRO1 (BRO domain-containing protein 1)	Bro1p
CAALFM_C401140CA	3635657	748	622	748	1042	813	965	706	940	0.331445	0.017257	0.0303826	Up	Uncharacterized protein	uncharacterized protein CAALFM_C401140CA
CAALFM_C400180WA	3645029	1567	1539	1335	2050	2013	1847	1480	1970	0.331081	0.000265897	0.000653909	Up	Ecm7p	Ecm7p
CAALFM_C200610CA	30515084	596	478	549	780	604	776	541	720	0.330869	0.0220396	0.0378966	Up	F1F0 ATP synthase subunit i	F1F0 ATP synthase subunit i
CAALFM_C108610CA	3646512	11163	11500	11356	15229	15182	14864	11340	15092	0.330864	2.22305e-05	6.47869e-05	Up	HIG1 domain-containing protein	uncharacterized protein CAALFM_C108610CA
CAALFM_CR05900WA	3646681	766	793	696	997	1012	990	752	1000	0.329787	0.000242567	0.000599666	Up	Oxidant-induced cell-cycle arrest protein 5	uncharacterized protein CAALFM_CR05900WA
CAALFM_C100100CA	3639325	476	470	413	641	592	573	453	602	0.328918	0.00265939	0.00547017	Up	Cardiolipin synthase	cardiolipin synthase
CAALFM_C203260WA	3637432	606	649	536	766	867	747	597	793	0.328308	0.000843814	0.00190917	Up	PITH domain-containing protein	uncharacterized protein CAALFM_C203260WA
CAALFM_C106200WA	3648300	798	810	759	957	1194	993	789	1048	0.328264	0.000712052	0.00163007	Up	Uncharacterized protein	uncharacterized protein CAALFM_C106200WA
CAALFM_C501720CA	3643731	474	465	370	562	599	575	436	579	0.327982	0.00290962	0.00594913	Up	Rcy1p	Rcy1p
CAALFM_C206730WA	3648025	2816	3071	3127	3811	4004	4146	3005	3987	0.326789	0.000369102	0.000886486	Up	Lipid-binding protein	lipid-binding protein
CAALFM_C201190CA	3638859	296	339	247	347	448	375	294	390	0.326531	0.0128325	0.0232472	Up	Uncharacterized protein	uncharacterized protein CAALFM_C201190CA
CAALFM_C101760WA	3645412	1050	992	1020	1222	1508	1332	1021	1354	0.326151	0.000676113	0.00155514	Up	Fgr38p	Fgr38p
CAALFM_C100860WA	3639358	306	413	303	394	542	420	341	452	0.325513	0.021922	0.0377503	Up	Autophagy-related protein 3 (Autophagy-related E2-like conjugation enzyme ATG3)	uncharacterized protein CAALFM_C100860WA
CAALFM_CR07210WA	3646043	807	802	788	1102	978	1096	799	1059	0.325407	0.00201373	0.00422274	Up	Actin-related protein 2/3 complex subunit 5	Arc15p
CAALFM_C109160WA	3634946	413	365	319	452	480	522	366	485	0.325137	0.00749479	0.0142989	Up	Alternative oxidase (EC 1.-.-.-)	Aox1p
CAALFM_CR00470WA	3639725	3008	3168	3250	4525	3470	4494	3142	4163	0.324952	0.0097936	0.0182127	Up	Reverse transcriptase domain-containing protein	uncharacterized protein CAALFM_CR00470WA
CAALFM_C107440WA	3644482	1552	1394	1293	1833	1996	1786	1413	1872	0.324841	0.000316584	0.000769886	Up	VASt domain-containing protein	uncharacterized protein CAALFM_C107440WA
CAALFM_C205930WA	30515131	260	272	281	385	342	349	271	359	0.324723	0.0124472	0.0226549	Up	Cytochrome c oxidase subunit 9, mitochondrial (Cytochrome c oxidase polypeptide VIIA)	cytochrome c oxidase subunit VIIa
CAALFM_C207930CA	3642293	2309	2177	2227	2983	3011	2896	2238	2963	0.32395	0.000122346	0.000319571	Up	Vrp1p	Vrp1p
CAALFM_C114300CA	3643314	4864	4756	4335	5815	6334	6328	4652	6159	0.323947	1.83174e-05	5.43356e-05	Up	Sphingolipid transporter	sphingolipid transporter
CAALFM_C201640WA	3635739	4379	4006	4020	5386	5598	5439	4135	5474	0.323821	5.93099e-05	0.000163432	Up	Actin cytoskeleton-regulatory complex protein SLA1	cytoskeletal protein-binding protein
CAALFM_C102170CA	3644585	1120	1001	846	1437	1098	1392	989	1309	0.323559	0.0152057	0.027081	Up	Gal102p	Gal102p
CAALFM_C303370CA	3638366	1058	1464	1100	1347	1913	1532	1207	1597	0.323115	0.0140436	0.0252369	Up	Uncharacterized protein	uncharacterized protein CAALFM_C303370CA
CAALFM_C502750CA	3637740	788	734	689	901	1038	985	737	975	0.322931	0.000602757	0.00139759	Up	Protein HIR2	uncharacterized protein CAALFM_C502750CA
CAALFM_C301990WA	3636595	1745	1724	1698	2344	2341	2150	1722	2278	0.32288	0.000167286	0.000424394	Up	GTPase-activating protein	GTPase-activating protein
CAALFM_C207640WA	3645192	5585	5705	5616	7391	7214	7737	5635	7447	0.321562	0.000139661	0.00036091	Up	SH3 domain-containing protein	uncharacterized protein CAALFM_C207640WA
CAALFM_C307780CA	3647458	4021	3844	4065	5450	4563	5746	3977	5253	0.320845	0.00542498	0.0106181	Up	FG-nucleoporin	FG-nucleoporin
CAALFM_CR07230WA	3646031	436	475	419	491	716	548	443	585	0.320542	0.0124929	0.0227168	Up	Histone H2A.Z-specific chaperone CHZ1	uncharacterized protein CAALFM_CR07230WA
CAALFM_CR04040CA	3641019	683	648	637	817	889	893	656	866	0.320122	0.000748816	0.00170885	Up	Phosphatidylinositol N-acetylglucosaminyltransferase (EC 2.4.1.198) (GlcNAc-PI synthesis protein)	phosphatidylinositol N-acetylglucosaminyltransferase
CAALFM_C101780CA	3645409	8358	8646	9020	11433	9391	13525	8675	11450	0.319885	0.0158168	0.0280679	Up	Hol4p	Hol4p
CAALFM_CR00270CA	3639720	505	597	494	685	660	760	532	702	0.319549	0.00486668	0.0096062	Up	ABM domain-containing protein	uncharacterized protein CAALFM_CR00270CA
CAALFM_CR01290CA	3640389	1357	1366	1205	1478	1974	1730	1309	1727	0.319328	0.00139196	0.00300112	Up	Cwh43p	Cwh43p
CAALFM_C107250CA	3644457	862	725	689	967	978	1059	759	1001	0.318841	0.00344606	0.00693864	Up	Mannosyltransferase (EC 2.4.1.-)	dolichyl-P-Man:Man(6)GlcNAc(2)-PP-dolichol alpha-1,2-mannosyltransferase
CAALFM_CR02990CA	3642607	961	1036	873	1159	1601	1027	957	1262	0.318704	0.0159371	0.0282629	Up	GTP cyclohydrolase II	GTP cyclohydrolase II
CAALFM_CR05890CA	3646682	1936	1971	1877	2543	2694	2386	1928	2541	0.317946	7.78737e-05	0.00021001	Up	Uncharacterized protein	uncharacterized protein CAALFM_CR05890CA
CAALFM_C107410CA	3644485	2884	3107	3025	3878	3976	4024	3005	3959	0.317471	0.000117611	0.000307895	Up	E3 ubiquitin ligase complex SCF subunit	SCF ubiquitin ligase subunit
CAALFM_C102760WA	3636870	4084	3939	3930	5565	5094	5082	3984	5247	0.317018	0.000464359	0.00109626	Up	ATPase GET3 (EC 3.6.-.-) (Arsenical pump-driving ATPase) (Arsenite-stimulated ATPase) (Golgi to ER traffic protein 3) (Guided entry of tail-anchored proteins 3)	guanine nucleotide exchange factor
CAALFM_C703200CA	3641342	285	263	248	356	370	322	265	349	0.316981	0.00934614	0.01747	Up	Pyridox_oxase_2 domain-containing protein	uncharacterized protein CAALFM_C703200CA
CAALFM_C500440CA	3641546	899	863	776	994	1221	1127	846	1114	0.316785	0.000958345	0.00215073	Up	ESCRT-III subunit protein	ESCRT-III subunit protein
CAALFM_C101850CA	3645431	711	829	738	885	1142	969	759	999	0.316206	0.00280729	0.00574799	Up	RRM domain-containing protein	uncharacterized protein CAALFM_C101850CA
CAALFM_C300700WA	3640534	414	457	336	512	526	548	402	529	0.31592	0.00709965	0.013594	Up	CORVET complex membrane-binding subunit	CORVET complex membrane-binding subunit
CAALFM_C204710CA	3647795	250	286	263	330	425	295	266	350	0.315789	0.0266728	0.0450248	Up	Protein URE2	Ure2p
CAALFM_C102320CA	3644572	2549	2305	2312	3300	2830	3297	2389	3142	0.315195	0.00312519	0.00634528	Up	Bifunctional fructose-2,6-bisphosphate 2-phosphatase/6-phosphofructo-2-kinase	bifunctional fructose-2,6-bisphosphate 2-phosphatase/6-phosphofructo-2-kinase
CAALFM_C103730CA	3644692	1169	1075	952	1369	1525	1306	1065	1400	0.314554	0.000979454	0.00218797	Up	alpha-1,2-Mannosidase (EC 3.2.1.-)	mannosyl-oligosaccharide 1,2-alpha-mannosidase
CAALFM_C400020WA	3648053	7463	6948	7684	10081	9020	9942	7365	9681	0.31446	0.00233649	0.00485406	Up	V-type proton ATPase subunit	H(+)-transporting V0 sector ATPase subunit d
CAALFM_C201170CA	3638860	1007	934	836	1097	1414	1139	926	1217	0.314255	0.00278777	0.00571404	Up	Vacuolar protein sorting-associated protein 54	uncharacterized protein CAALFM_C201170CA
CAALFM_C101940CA	3645422	426	483	389	501	693	512	433	569	0.314088	0.0139953	0.0251733	Up	Signal recognition particle subunit	signal recognition particle subunit
CAALFM_C602860WA	3639236	1732	1466	1535	2331	1646	2242	1578	2073	0.313688	0.0265973	0.0449235	Up	Metalloendopeptidase	metalloendopeptidase
CAALFM_C209250WA	3644065	293	372	317	368	498	420	327	429	0.311927	0.0191563	0.0333929	Up	Uncharacterized protein	uncharacterized protein CAALFM_C209250WA
CAALFM_C503510CA	3646969	3063	3305	4185	4972	4751	4119	3518	4614	0.311541	0.0241661	0.0411878	Up	Uncharacterized protein	uncharacterized protein CAALFM_C503510CA
CAALFM_C210860CA	3641233	6767	6368	6957	9272	8227	8851	6697	8783	0.311483	0.00225498	0.00469983	Up	Uroporphyrinogen decarboxylase (EC 4.1.1.37)	uroporphyrinogen decarboxylase
CAALFM_C405590WA	3641776	972	959	919	1058	1505	1172	950	1245	0.310526	0.00636573	0.012294	Up	Uncharacterized protein	uncharacterized protein CAALFM_C405590WA
CAALFM_C203280WA	3637430	4373	4050	4263	5523	5757	5336	4229	5539	0.309766	0.000237051	0.000588029	Up	FG-nucleoporin	FG-nucleoporin
CAALFM_C110100CA	30515039	3236	3539	3552	4214	4585	4726	3442	4508	0.309704	0.000602809	0.00139759	Up	Nuclear transport factor 2	Ran GTPase-binding protein
CAALFM_C305410WA	3643665	681	629	666	841	964	783	659	863	0.30956	0.00351684	0.00706647	Up	Uncharacterized protein	uncharacterized protein CAALFM_C305410WA
CAALFM_C106670WA	3639541	1836	1789	1469	2237	2315	2118	1698	2223	0.309187	0.000697521	0.00159932	Up	Uncharacterized protein	uncharacterized protein CAALFM_C106670WA
CAALFM_C306920WA	3638511	731	651	826	954	985	949	736	963	0.308424	0.0119518	0.0218766	Up	Putative phosphomutase	putative phosphomutase
CAALFM_C500940CA	3642654	351	434	356	489	596	405	380	497	0.307895	0.0277898	0.04668	Up	Hap5p	Hap5p
CAALFM_CR04660CA	3648144	3125	3706	3035	3796	4821	4284	3289	4300	0.307388	0.0012302	0.00269127	Up	UTP--glucose-1-phosphate uridylyltransferase (EC 2.7.7.9) (UDP-glucose pyrophosphorylase) (UDPGP) (UGPase)	UTP glucose-1-phosphate uridylyltransferase
CAALFM_CR06930WA	3648382	739	837	672	976	1124	838	749	979	0.307076	0.00671942	0.0129127	Up	Uncharacterized protein	uncharacterized protein CAALFM_CR06930WA
CAALFM_C302670WA	3638405	708	803	773	1071	958	952	761	994	0.306176	0.00505424	0.00994604	Up	C3H1-type domain-containing protein	uncharacterized protein CAALFM_C302670WA
CAALFM_CR01350CA	3640166	2030	1924	1922	2469	2609	2596	1959	2558	0.305768	0.00018255	0.000460891	Up	Uncharacterized protein	uncharacterized protein CAALFM_CR01350CA
CAALFM_C604470CA	3645985	2657	2721	2668	3402	3535	3567	2682	3501	0.305369	0.000114611	0.000301126	Up	Ubiquitin-protein ligase	ubiquitin-protein ligase
CAALFM_C602650CA	3639223	1890	2030	1795	2407	2527	2520	1905	2485	0.304462	0.000101496	0.000268487	Up	Uncharacterized protein	uncharacterized protein CAALFM_C602650CA
CAALFM_C405570CA	3641774	192	192	169	234	228	259	184	240	0.304348	0.027414	0.0461288	Up	Tubulin gamma chain	gamma-tubulin
CAALFM_C204230WA	3637356	1494	1553	1554	1799	2233	1968	1534	2000	0.303781	0.000975815	0.00218152	Up	Branched-chain-amino-acid aminotransferase (EC 2.6.1.42)	branched-chain-amino-acid transaminase
CAALFM_C600300CA	3646070	2685	2648	2568	3439	3469	3394	2634	3434	0.303721	9.80815e-05	0.000260046	Up	V-type proton ATPase subunit a	Stv1p
CAALFM_C205150WA	3643460	895	886	873	1105	1136	1219	885	1153	0.302825	0.00124445	0.00271733	Up	Ubiquitin-protein ligase peroxin 2	ubiquitin-protein ligase peroxin 2
CAALFM_CR04230WA	3640944	717	807	726	1051	869	1012	750	977	0.302667	0.00865417	0.0163022	Up	Ribosylnicotinamide kinase	ribosylnicotinamide kinase
CAALFM_C204250WA	3637354	984	1076	874	1179	1415	1229	978	1274	0.302658	0.00123676	0.00270256	Up	Vacuolar protein-sorting-associated protein 36 (ESCRT-II complex subunit VPS36)	ESCRT-II subunit protein
CAALFM_C700430WA	3637993	4879	4695	4201	5069	5786	7088	4592	5981	0.302483	0.00932907	0.0174469	Up	Putative ferric-chelate reductase	putative ferric-chelate reductase
CAALFM_C210210CA	3643927	435	438	382	526	573	532	418	544	0.301435	0.00323735	0.00654787	Up	Ras-like protein 1 (Ras homolog type B)	Ras family GTPase
CAALFM_C301700WA	3636603	1120	1274	1169	1402	1717	1518	1188	1546	0.301347	0.0012498	0.00272594	Up	Cullin	cullin
CAALFM_C502190CA	30515303	795	803	829	1182	948	1025	809	1052	0.300371	0.0123992	0.0225818	Up	Mitochondrial 37S ribosomal protein YMR31	mitochondrial 37S ribosomal protein YMR31
CAALFM_C702080WA	3637025	801	869	815	1107	907	1214	828	1076	0.299517	0.0178482	0.0313096	Up	Glutaredoxin domain-containing protein	uncharacterized protein CAALFM_C702080WA
CAALFM_C207900WA	3642295	26340	24840	24951	32596	33426	32849	25377	32957	0.298696	8.79169e-05	0.000234808	Up	NAD-specific glutamate dehydrogenase (EC 1.4.1.2)	glutamate dehydrogenase (NAD(+))
CAALFM_C202440WA	3635758	1151	1160	1158	1426	1552	1525	1156	1501	0.298443	0.000512733	0.00120265	Up	CNH domain-containing protein	uncharacterized protein CAALFM_C202440WA
CAALFM_C600900CA	3644029	568	585	536	715	782	695	563	731	0.298401	0.00162242	0.0034532	Up	Uncharacterized protein	uncharacterized protein CAALFM_C600900CA
CAALFM_C209390WA	3647715	1321	1247	1203	1565	1639	1688	1257	1631	0.297534	0.000619494	0.0014317	Up	Protein BIG1	Abg1p
CAALFM_CR08400CA	3642115	1518	1294	1504	1859	1778	1964	1439	1867	0.297429	0.00753107	0.014354	Up	Putative mitochondrial 37S ribosomal protein SWS2	putative mitochondrial 37S ribosomal protein SWS2
CAALFM_C500580WA	3641588	1518	1499	1493	1998	1873	1978	1503	1950	0.297405	0.0012082	0.00264811	Up	Uncharacterized protein	uncharacterized protein CAALFM_C500580WA
CAALFM_C102910CA	3636829	406	443	341	511	544	490	397	515	0.297229	0.00718265	0.0137439	Up	Autophagy-related protein 17	protein kinase regulatory subunit
CAALFM_C106080CA	3639823	2810	2691	2662	3381	3504	3703	2721	3529	0.29695	0.000414516	0.000986596	Up	Arp2/3 complex 34 kDa subunit	Arc35p
CAALFM_C306540CA	3642274	330	336	345	453	412	445	337	437	0.296736	0.013723	0.0247448	Up	Uncharacterized protein	uncharacterized protein CAALFM_C306540CA
CAALFM_C502300CA	3637714	1540	1549	1533	1844	2313	1838	1541	1998	0.296561	0.0020658	0.00432569	Up	Coatomer subunit delta	coatomer subunit delta
CAALFM_C204580WA	3645440	2035	2086	1824	2546	2672	2489	1982	2569	0.296165	0.000130897	0.000339923	Up	Farnesyl pyrophosphate synthase (FPP synthase) (FPS) (EC 2.5.1.10) ((2E,6E)-farnesyl diphosphate synthase) (Dimethylallyltranstransferase) (EC 2.5.1.1) (Farnesyl diphosphate synthase) (Geranyltranstransferase)	bifunctional (2E,6E)-farnesyl diphosphate synthase/dimethylallyltranstransferase
CAALFM_C502460CA	3637731	348	418	388	479	568	450	385	499	0.296104	0.0142943	0.0256003	Up	Cell surface GPI-anchored protein ECM33	Ecm331p
CAALFM_C505350WA	3636401	569	446	435	632	599	646	483	626	0.296066	0.0182066	0.0318904	Up	DNA primase (EC 2.7.7.-)	DNA primase subunit
CAALFM_C208070CA	3642306	761	754	709	891	1150	840	741	960	0.295547	0.00878051	0.0164975	Up	Fe(2+) transporter	Fe(2+) transporter
CAALFM_C305120CA	3635159	587	625	568	677	943	684	593	768	0.29511	0.015535	0.0276268	Up	Prefoldin subunit 3	tubulin-binding prefolding complex subunit
CAALFM_CR09710WA	3647087	481	416	404	490	658	539	434	562	0.294931	0.0155661	0.0276735	Up	8-oxo-dGTP diphosphatase	8-oxo-dGTP diphosphatase
CAALFM_C202280WA	3635806	1823	1560	1771	2466	1910	2296	1718	2224	0.294529	0.0218588	0.0376637	Up	Altered inheritance of mitochondria protein 36, mitochondrial (Found in mitochondria protein 39)	uncharacterized protein CAALFM_C202280WA
CAALFM_CR09460CA	30515453	674	807	831	949	994	1052	771	998	0.294423	0.0106996	0.0197461	Up	Uncharacterized protein	uncharacterized protein CAALFM_CR09460CA
CAALFM_C702450WA	3636972	1128	1075	1018	1414	1190	1566	1074	1390	0.294227	0.0145323	0.0260026	Up	Uncharacterized protein	uncharacterized protein CAALFM_C702450WA
CAALFM_C403020WA	3637934	2641	2871	2431	3335	3664	3282	2648	3427	0.294184	0.000161346	0.000411463	Up	Dynamin-related GTPase	dynamin-related GTPase
CAALFM_C207100WA	3643504	1294	1521	1316	1578	2118	1649	1377	1782	0.294118	0.00660331	0.012698	Up	SWIB/MDM2 domain-containing protein	uncharacterized protein CAALFM_C207100WA
CAALFM_C107990CA	3640697	5027	5201	4183	6072	6576	6001	4804	6216	0.293922	0.000358	0.000861598	Up	Uncharacterized protein	uncharacterized protein CAALFM_C107990CA
CAALFM_C303750CA	3645639	1896	1960	1611	2264	2599	2204	1822	2356	0.293085	0.000887103	0.00200244	Up	Origin recognition complex subunit 3	origin recognition complex subunit 3
CAALFM_C302430WA	3638343	510	554	452	584	785	589	505	653	0.293069	0.0153427	0.0273015	Up	AP complex subunit beta	Apl2p
CAALFM_CR09150WA	3641880	294	263	263	316	397	345	273	353	0.29304	0.0201271	0.0349491	Up	Uncharacterized protein	uncharacterized protein CAALFM_CR09150WA
CAALFM_CR00510CA	3639722	4158	4226	4447	6147	4520	5923	4277	5530	0.292962	0.0241478	0.0411687	Up	Phosphoribosylaminoimidazole-succinocarboxamide synthase (EC 6.3.2.6) (SAICAR synthetase)	phosphoribosylaminoimidazolesuccinocarboxamide synthase
CAALFM_CR06260WA	3644853	679	726	643	790	1025	832	683	882	0.291362	0.00493335	0.00972789	Up	Uncharacterized protein	uncharacterized protein CAALFM_CR06260WA
CAALFM_C109340CA	3634804	709	819	720	937	950	1013	749	967	0.291055	0.0031823	0.00644774	Up	Uncharacterized protein	uncharacterized protein CAALFM_C109340CA
CAALFM_C209780CA	3643805	672	781	694	841	1105	826	716	924	0.290503	0.0116938	0.021411	Up	Increased recombination centers protein 22-1	uncharacterized protein CAALFM_C209780CA
CAALFM_CR03600CA	3643207	979	997	894	1127	1497	1080	957	1235	0.290491	0.0100159	0.0185785	Up	Coatomer subunit zeta	coatomer subunit zeta
CAALFM_C402840CA	30515250	399	379	360	486	475	507	379	489	0.290237	0.00833828	0.0157531	Up	Mediator of RNA polymerase II transcription subunit 20 (Mediator complex subunit 20)	Med20p
CAALFM_C702320WA	3636935	1680	1633	1486	1952	2298	1943	1600	2064	0.29	0.000697226	0.00159928	Up	Sec1p	Sec1p
CAALFM_C302090CA	3636661	372	391	365	421	538	495	376	485	0.289894	0.0110257	0.02029	Up	Uncharacterized protein	uncharacterized protein CAALFM_C302090CA
CAALFM_C702490WA	3636943	1721	1441	1469	1859	1975	2137	1544	1990	0.28886	0.00511214	0.0100464	Up	Peroxin-1	AAA family ATPase peroxin 1
CAALFM_CR07010WA	3645732	4103	3372	3218	5132	4265	4378	3564	4592	0.28844	0.0139304	0.0250877	Up	Trifunctional formate-tetrahydrofolate ligase/methenyltetrahydrofolate cyclohydrolase/methylenetetrahydrofolate dehydrogenase	trifunctional formate-tetrahydrofolate ligase/methenyltetrahydrofolate cyclohydrolase/methylenetetrahydrofolate dehydrogenase
CAALFM_C603580WA	3640250	480	466	429	501	706	563	458	590	0.28821	0.0178416	0.0313076	Up	Intu_longin_1 domain-containing protein	uncharacterized protein CAALFM_C603580WA
CAALFM_C601210WA	30515330	836	817	821	998	1085	1103	825	1062	0.287273	0.00188778	0.00397008	Up	Uncharacterized protein	uncharacterized protein CAALFM_C601210WA
CAALFM_CR06960WA	3645737	466	482	381	478	659	573	443	570	0.286682	0.0198382	0.0344989	Up	Origin recognition complex subunit 5	origin recognition complex subunit 5
CAALFM_C305530WA	3643657	1096	1025	927	1135	1609	1177	1016	1307	0.286417	0.0165432	0.0292587	Up	Dolichyl-diphosphooligosaccharide--protein glycosyltransferase subunit 1	dolichyl-diphosphooligosaccharide--protein glycotransferase subunit
CAALFM_CR01670WA	3640124	432	450	460	591	630	504	447	575	0.286353	0.0141064	0.0253183	Up	C3HC-type domain-containing protein	uncharacterized protein CAALFM_CR01670WA
CAALFM_C305110WA	3635158	853	989	802	1025	1311	1062	881	1133	0.286039	0.00657691	0.0126514	Up	Uncharacterized protein	uncharacterized protein CAALFM_C305110WA
CAALFM_C109850CA	3634849	2340	2588	2285	2800	3681	2793	2404	3091	0.285774	0.00499524	0.00983992	Up	Uncharacterized protein	uncharacterized protein CAALFM_C109850CA
CAALFM_C502450WA	3637729	1257	1091	1076	1387	1463	1551	1141	1467	0.285714	0.00382666	0.00763888	Up	Glucose-induced degradation complex subunit	glucose-induced degradation complex subunit
CAALFM_C203950WA	3637420	1683	1565	1687	2210	2185	1941	1645	2112	0.283891	0.00401039	0.00799193	Up	Mitochondrial 54S ribosomal protein YmL24/YmL14	mitochondrial 54S ribosomal protein YmL24/YmL14
CAALFM_C302000WA	3636594	1029	996	947	1386	1120	1311	991	1272	0.283552	0.0126097	0.0228875	Up	MRX complex DNA-binding subunit	MRX complex DNA-binding subunit
CAALFM_C306080WA	3641749	1269	1349	1498	1744	1635	1903	1372	1761	0.283528	0.0149463	0.0266581	Up	DNA polymerase (EC 2.7.7.7)	Rev3p
CAALFM_C702560WA	3637016	489	504	442	614	598	626	478	613	0.282427	0.00597592	0.0115834	Up	Foie-gras_1 domain-containing protein	uncharacterized protein CAALFM_C702560WA
CAALFM_C704000WA	3643114	1605	1567	1549	1939	2177	1931	1574	2016	0.280813	0.000614619	0.00142213	Up	Uncharacterized protein	uncharacterized protein CAALFM_C704000WA
CAALFM_CR01390WA	3640133	3358	3165	3600	4262	4205	4492	3374	4320	0.280379	0.00551564	0.0107522	Up	GrpE protein homolog	Mge1p
CAALFM_C600720CA	3647071	5918	5520	5853	7193	7974	6973	5764	7380	0.280361	0.00100913	0.00224994	Up	Cox15p	Cox15p
CAALFM_C403810WA	3645350	584	593	536	724	708	762	571	731	0.28021	0.00479064	0.00946575	Up	Autophagy-related protein 20	uncharacterized protein CAALFM_C403810WA
CAALFM_C106110CA	3639820	2148	2309	1934	2638	2904	2637	2130	2726	0.279812	0.000408747	0.00097406	Up	Nuclear protein localization protein 4	Npl4p
CAALFM_C103930WA	3646414	863	814	843	1105	1057	1063	840	1075	0.279762	0.00416645	0.0082944	Up	Uncharacterized protein	uncharacterized protein CAALFM_C103930WA
CAALFM_C600910CA	3644030	3174	3112	3130	3766	4377	3908	3139	4017	0.279707	0.000473521	0.0011166	Up	Uncharacterized protein	uncharacterized protein CAALFM_C600910CA
CAALFM_CR08630WA	3642111	931	845	908	1092	1132	1211	895	1145	0.27933	0.0058549	0.011369	Up	Anaphase promoting complex subunit	anaphase promoting complex subunit
CAALFM_C300110CA	3640565	3342	3164	3260	4200	4275	4017	3255	4164	0.279263	0.000762623	0.00173763	Up	SNARE-binding exocyst subunit	SNARE-binding exocyst subunit
CAALFM_C307880CA	3647470	593	625	631	837	672	854	616	788	0.279221	0.0294448	0.0491762	Up	Uncharacterized protein	uncharacterized protein CAALFM_C307880CA
CAALFM_CR09310WA	3641923	961	1087	844	1157	1426	1116	964	1233	0.279046	0.00889522	0.0166914	Up	Protein-lysine N-methyltransferase	protein-lysine N-methyltransferase
CAALFM_C505380WA	3636405	8324	8382	8731	11177	10325	10972	8479	10825	0.276684	0.00278981	0.00571621	Up	Proteasome regulatory particle lid subunit	proteasome regulatory particle lid subunit
CAALFM_C100610WA	3639382	4952	4932	4294	6047	6088	5960	4726	6032	0.276344	0.000343158	0.00082759	Up	Phosphatidylserine decarboxylase proenzyme 1, mitochondrial (EC 4.1.1.65) [Cleaved into: Phosphatidylserine decarboxylase 1 beta chain; Phosphatidylserine decarboxylase 1 alpha chain]	phosphatidylserine decarboxylase 1
CAALFM_C207170CA	3643511	403	440	412	566	559	474	418	533	0.27512	0.0163591	0.0289594	Up	Iron-regulated transcriptional activator AFT2 (Activator of iron transcription protein 2)	Aft2p
CAALFM_C405420CA	3646953	430	371	344	484	458	518	382	487	0.274869	0.023896	0.0407514	Up	Tsc2p	Tsc2p
CAALFM_CR07320CA	3646057	1779	1739	1834	2285	2267	2263	1784	2272	0.273543	0.00235781	0.0048966	Up	54S ribosomal protein L4, mitochondrial	mitochondrial 54S ribosomal protein YmL4
CAALFM_C601760WA	3641639	2536	2485	2303	2963	3334	3027	2441	3108	0.273249	0.00029399	0.000718546	Up	Sec12p	Sec12p
CAALFM_C307350WA	3638476	721	821	655	839	1036	920	732	932	0.273224	0.00725539	0.0138694	Up	Protein YIP	uncharacterized protein CAALFM_C307350WA
CAALFM_C701820CA	3637054	703	671	599	773	917	821	658	837	0.272036	0.00478265	0.00945637	Up	V-type proton ATPase proteolipid subunit	H(+)-transporting V0 sector ATPase subunit c\\'
CAALFM_C504470CA	3636414	15326	15480	18473	18417	23769	20466	16426	20884	0.271399	0.0203906	0.0353433	Up	RRM domain-containing protein	uncharacterized protein CAALFM_C504470CA
CAALFM_C106930WA	3639524	3834	3390	3347	4548	4939	3947	3524	4478	0.270715	0.0057135	0.0111155	Up	Protein transport protein SEC31	Pga63p
CAALFM_C100040WA	3639372	1382	1535	1514	1894	1921	1810	1477	1875	0.269465	0.00315334	0.00639352	Up	Cta2p	Cta2p
CAALFM_C600780WA	3647078	973	912	744	981	1262	1093	876	1112	0.269406	0.0141409	0.0253646	Up	Exocyst complex component Sec8	exocyst subunit
CAALFM_C307310CA	3638466	7512	7505	7429	9939	9384	9163	7482	9495	0.269046	0.00137828	0.00297824	Up	Slk19p	Slk19p
CAALFM_C602930WA	3639243	5636	5689	5564	6608	7794	7031	5630	7144	0.268917	0.000448529	0.00106234	Up	Uncharacterized protein	uncharacterized protein CAALFM_C602930WA
CAALFM_C114100WA	3643346	676	783	661	838	989	864	707	897	0.268741	0.00566671	0.0110356	Up	Rab family GTPase	Rab family GTPase
CAALFM_C504170WA	3636543	1455	1246	1299	1659	1749	1666	1333	1691	0.268567	0.0044119	0.00876204	Up	Uncharacterized protein	uncharacterized protein CAALFM_C504170WA
CAALFM_C103430WA	3636906	634	574	548	775	733	717	585	742	0.268376	0.0103724	0.0192032	Up	Triglyceride lipase	triglyceride lipase
CAALFM_C210680WA	3641252	1112	1120	940	1288	1575	1157	1057	1340	0.267739	0.0144577	0.0258771	Up	Transcription initiation factor TFIID subunit 8	uncharacterized protein CAALFM_C210680WA
CAALFM_C108120WA	3640727	1237	1172	1180	1384	1694	1470	1196	1516	0.267559	0.00372775	0.00746191	Up	Bud6p	Bud6p
CAALFM_C703000CA	3641383	1438	1368	1473	1870	1777	1772	1426	1806	0.26648	0.0060768	0.0117633	Up	Mitochondrial 54S ribosomal protein YmL49	mitochondrial 54S ribosomal protein YmL49
CAALFM_C703980WA	3643116	575	626	538	604	853	745	580	734	0.265517	0.0234495	0.0400604	Up	ER membrane protein complex subunit 4	chaperone
CAALFM_C306600CA	3642280	721	758	656	918	887	898	712	901	0.265449	0.00475866	0.00941855	Up	Protein DML1	uncharacterized protein CAALFM_C306600CA
CAALFM_C700940WA	3637955	1068	1128	1049	1291	1571	1245	1082	1369	0.26525	0.00572179	0.0111279	Up	Pheromone-processing carboxypeptidase KEX1 (EC 3.4.16.6) (Carboxypeptidase D)	serine-type carboxypeptidase
CAALFM_C300290WA	3640525	12107	12324	12911	17032	14490	15714	12447	15745	0.264963	0.0104627	0.019358	Up	Proteasome regulatory particle base subunit	proteasome regulatory particle base subunit
CAALFM_CR05240CA	3648083	4416	4451	4217	5561	5488	5496	4361	5515	0.264618	0.000542056	0.0012648	Up	Fgr14p	Fgr14p
CAALFM_C701150WA	3645913	307	363	304	393	454	385	325	411	0.264615	0.0229899	0.0393562	Up	LigB domain-containing protein	uncharacterized protein CAALFM_C701150WA
CAALFM_C501890WA	3643750	966	1074	1042	1266	1375	1254	1027	1298	0.263875	0.00374951	0.00750289	Up	Uncharacterized protein	uncharacterized protein CAALFM_C501890WA
CAALFM_C210470CA	3641196	1125	1352	1094	1324	1708	1481	1190	1504	0.263866	0.0105984	0.0195779	Up	Autophagy-related protein 27	uncharacterized protein CAALFM_C210470CA
CAALFM_C402400CA	3637851	26752	33883	30139	35467	45056	34141	30258	38221	0.26317	0.0169865	0.0299426	Up	Uncharacterized protein	uncharacterized protein CAALFM_C402400CA
CAALFM_C404250WA	3646855	754	668	700	850	868	962	707	893	0.263083	0.013986	0.0251645	Up	Uncharacterized protein	uncharacterized protein CAALFM_C404250WA
CAALFM_C301600WA	3636665	659	710	665	905	793	869	678	856	0.262537	0.0141046	0.0253183	Up	Serine/threonine-protein phosphatase (EC 3.1.3.16)	phosphoprotein phosphatase 2A catalytic subunit
CAALFM_C105780WA	3639888	1030	1100	1025	1114	1645	1224	1052	1328	0.262357	0.0296942	0.0495785	Up	RFX-type winged-helix domain-containing protein	uncharacterized protein CAALFM_C105780WA
CAALFM_C604280WA	3646279	1932	1776	1793	2291	2369	2282	1834	2314	0.261723	0.00184689	0.00388829	Up	E2 ubiquitin-conjugating enzyme (EC 2.3.2.23)	E2 ubiquitin-conjugating protein
CAALFM_C401460CA	3635622	645	685	624	817	757	887	651	820	0.259601	0.0152746	0.0271886	Up	Uncharacterized protein	uncharacterized protein CAALFM_C401460CA
CAALFM_CR00520CA	3639721	2270	2313	2113	2843	2803	2786	2232	2811	0.259409	0.00102265	0.00227661	Up	Exportin	exportin
CAALFM_C502720WA	3637737	1478	1525	1452	1872	1914	1824	1485	1870	0.259259	0.00130819	0.00283946	Up	SNAP receptor	SNAP receptor
CAALFM_C202840CA	3642976	629	546	574	651	827	725	583	734	0.259005	0.0200853	0.0348868	Up	UPF0507 protein C2_02840C_A	uncharacterized protein CAALFM_C202840CA
CAALFM_C109830WA	3634847	1551	1502	1457	1793	1987	1896	1503	1892	0.258816	0.00127643	0.00277467	Up	SKI complex subunit tetratricopeptide repeat protein	SKI complex subunit tetratricopeptide repeat protein
CAALFM_C400010WA	3648051	1766	2098	2048	2506	2369	2569	1971	2481	0.258752	0.0126015	0.0228858	Up	Tlo9p	Tlo9p
CAALFM_CR04720CA	3648140	1258	1257	1269	1641	1472	1633	1261	1582	0.25456	0.0112595	0.0206809	Up	Chromatin-remodeling ATPase INO80 (EC 3.6.4.-)	chromatin-remodeling ATPase
CAALFM_C107180WA	3644476	4313	4583	4672	5593	5849	5579	4523	5674	0.254477	0.00232025	0.00482204	Up	Superoxide dismutase 1 copper chaperone	copper chaperone
CAALFM_C406280CA	3642802	557	570	509	607	721	720	545	683	0.253211	0.0135665	0.024493	Up	PKS_ER domain-containing protein	uncharacterized protein CAALFM_C406280CA
CAALFM_C110890CA	3644447	847	928	786	964	1229	1016	854	1070	0.252927	0.0112329	0.0206386	Up	Uncharacterized protein	uncharacterized protein CAALFM_C110890CA
CAALFM_C209620WA	3643797	727	763	691	836	1069	825	727	910	0.251719	0.0172277	0.0303402	Up	Protein disulfide isomerase	protein disulfide isomerase
CAALFM_CR03140CA	3645120	621	660	607	794	801	765	629	787	0.251192	0.00744059	0.0142048	Up	Syntaxin	syntaxin
CAALFM_C108590CA	3646509	9902	10157	9044	12371	13028	11005	9701	12135	0.250902	0.00196004	0.00411757	Up	Squalene epoxidase ERG1 (SE) (EC 1.14.14.17) (Ergosterol biosynthesis protein 1) (Squalene monooxygenase ERG1)	squalene monooxygenase
CAALFM_CR08900CA	3641908	2309	2467	2256	2641	3426	2728	2344	2932	0.250853	0.00814119	0.0154158	Up	Cleavage polyadenylation factor subunit	cleavage polyadenylation factor subunit
CAALFM_CR02860WA	3642564	1072	1238	959	1335	1493	1257	1090	1362	0.249541	0.0110521	0.0203321	Up	GTP-binding protein RHO1	Rho family GTPase
CAALFM_CR03390CA	3645138	624	661	633	782	746	866	639	798	0.248826	0.0204836	0.0354834	Up	ATP-dependent DNA helicase II subunit 2 (EC 3.6.4.12) (ATP-dependent DNA helicase II subunit Ku80)	ATP-dependent DNA helicase
CAALFM_C103600WA	3636880	1710	1765	1605	2098	2040	2198	1693	2112	0.24749	0.00410867	0.00818217	Up	Dolichyl-diphosphooligosaccharide--protein glycosyltransferase subunit 2	dolichyl-diphosphooligosaccharide-protein glycotransferase
CAALFM_C501780WA	3643763	1491	1336	1338	1666	1836	1685	1388	1729	0.245677	0.00515286	0.0101128	Up	Poly(A) polymerase PAPa (EC 2.7.7.19) (Polynucleotide adenylyltransferase a)	polynucleotide adenylyltransferase
CAALFM_C404760CA	3641118	886	908	882	1018	1251	1064	892	1111	0.245516	0.00922919	0.0172902	Up	Uncharacterized protein	uncharacterized protein CAALFM_C404760CA
CAALFM_C112280CA	3642019	536	554	525	737	648	625	538	670	0.245353	0.0279925	0.0469798	Up	Mitochondrial 54S ribosomal protein YmL13	mitochondrial 54S ribosomal protein YmL13
CAALFM_C303420CA	3638354	4749	4631	4421	5017	7040	5128	4600	5728	0.245217	0.0260289	0.0440786	Up	NADH-ubiquinone reductase (H(+)-translocating)	NADH-ubiquinone reductase (H(+)-translocating)
CAALFM_CR00690CA	3640390	630	575	512	626	803	708	572	712	0.244755	0.0263772	0.0445776	Up	Uncharacterized protein	uncharacterized protein CAALFM_CR00690CA
CAALFM_C306430WA	3642263	1427	1402	1252	1659	1673	1745	1360	1692	0.244118	0.00448235	0.00889893	Up	DNA-(Apurinic or apyrimidinic site) lyase	DNA-(apurinic or apyrimidinic site) lyase
CAALFM_C601830WA	3641631	1743	1818	1888	2377	2093	2306	1816	2259	0.243943	0.0193355	0.0336851	Up	Cta1p	Cta1p
CAALFM_C503140CA	3637798	3457	3306	3216	4048	4414	3947	3326	4136	0.243536	0.00150716	0.00322439	Up	Protein transport protein sec16	uncharacterized protein CAALFM_C503140CA
CAALFM_CR02100CA	3640141	650	657	666	751	931	773	658	818	0.243161	0.0181998	0.031888	Up	tRNA-binding domain-containing protein	uncharacterized protein CAALFM_CR02100CA
CAALFM_C603300CA	3639196	1139	1196	962	1213	1557	1325	1099	1365	0.242038	0.0159413	0.0282629	Up	Uncharacterized protein	uncharacterized protein CAALFM_C603300CA
CAALFM_C503760CA	3647235	807	893	732	1004	1076	941	811	1007	0.241677	0.00998818	0.018539	Up	Mtr10p	Mtr10p
CAALFM_C604570WA	3645961	7092	7005	7224	8933	8609	8929	7107	8824	0.241593	0.00484667	0.00956995	Up	Protein SEY1 (EC 3.6.5.-)	dynamin-like GTPase
CAALFM_CR05970CA	3642502	2694	2488	2759	3391	3315	3140	2647	3282	0.239894	0.0129115	0.0233758	Up	Bifunctional AAA family ATPase chaperone/translocase	bifunctional AAA family ATPase chaperone/translocase
CAALFM_C703810WA	3643149	3804	3740	3689	4507	4691	4728	3744	4642	0.23985	0.00184807	0.00388937	Up	Sla2p	Sla2p
CAALFM_C301570WA	3636668	635	669	669	830	791	823	658	815	0.238602	0.0185514	0.0324552	Up	FGGY_C domain-containing protein	uncharacterized protein CAALFM_C301570WA
CAALFM_C600100CA	3647897	2806	2978	2808	3349	3797	3488	2864	3545	0.237779	0.00167438	0.00355341	Up	Het1p	Het1p
CAALFM_C202870WA	3642972	525	542	498	681	670	585	522	645	0.235632	0.02372	0.0404987	Up	Trafficking protein particle complex subunit BET3	TRAPP complex core subunit
CAALFM_C702890CA	3641393	1139	1106	1112	1225	1629	1286	1119	1380	0.233244	0.0272106	0.0458662	Up	Dolichyl-phosphate-mannose--protein mannosyltransferase 1 (Protein mannosyltransferase 1) (EC 2.4.1.109)	dolichyl-phosphate-mannose-protein mannosyltransferase
CAALFM_C302590WA	3638377	1095	1066	994	1180	1424	1288	1052	1297	0.23289	0.0084294	0.0159149	Up	AP-3 complex subunit delta	Apl5p
CAALFM_C209670CA	3643792	1713	2006	1835	2292	2285	2266	1851	2281	0.232307	0.00961522	0.0179121	Up	Cytosolic Fe-S cluster assembly factor CFD1 (Cytosolic Fe-S cluster-deficient protein 1)	iron-sulfur cluster assembly protein
CAALFM_C206470WA	3646567	5618	5964	5792	6554	7637	7208	5791	7133	0.231739	0.00337595	0.00680925	Up	Phospholipid-translocating ATPase	phospholipid-translocating ATPase
CAALFM_CR09500CA	3641897	1245	1339	1242	1491	1476	1742	1275	1570	0.231373	0.0229567	0.039311	Up	Putative ATP-dependent kinase	putative ATP-dependent kinase
CAALFM_C201320WA	3638846	4265	4734	4588	5395	5466	5848	4529	5570	0.229852	0.00933078	0.0174469	Up	Proteasome regulatory particle lid subunit	proteasome regulatory particle lid subunit
CAALFM_C603470WA	3640253	1248	1126	1167	1556	1415	1380	1180	1450	0.228814	0.0254651	0.0432291	Up	CRAL-TRIO domain-containing protein	uncharacterized protein CAALFM_C603470WA
CAALFM_CR03740CA	3643176	521	494	496	608	653	597	504	619	0.228175	0.0215871	0.0372424	Up	Riboflavin kinase (EC 2.7.1.26) (Flavin mononucleotide kinase 1)	riboflavin kinase
CAALFM_C603820CA	3640288	2162	2222	2062	2518	2666	2732	2149	2639	0.228013	0.00370241	0.00741885	Up	MoCF_biosynth domain-containing protein	uncharacterized protein CAALFM_C603820CA
CAALFM_CR02000CA	3640149	4427	3937	3970	5144	5115	4879	4111	5046	0.227439	0.00869016	0.0163552	Up	5-aminolevulinate synthase, mitochondrial (EC 2.3.1.37) (5-aminolevulinic acid synthase) (Delta-ALA synthase) (Delta-aminolevulinate synthase)	5-aminolevulinate synthase
CAALFM_C107550WA	3646677	1082	991	1100	1282	1264	1347	1058	1298	0.226843	0.0275981	0.0464117	Up	WD-repeat containing protein	WD-repeat containing protein
CAALFM_C113580WA	3636208	2335	2495	2230	2811	3169	2676	2353	2885	0.226094	0.00540361	0.0105799	Up	Vesicular-fusion protein SEC18 (EC 3.6.4.6)	AAA family ATPase
CAALFM_C603260WA	3639183	2722	3125	2313	3285	3357	3344	2720	3329	0.223897	0.0176577	0.031012	Up	Ribonuclease H (RNase H) (EC 3.1.26.4)	RNA-DNA hybrid ribonuclease
CAALFM_C703520WA	3646232	687	643	648	747	867	804	659	806	0.223065	0.0213801	0.0369373	Up	Nicotinamidase	nicotinamidase
CAALFM_C208780WA	3643877	6084	6378	6415	7696	7714	7666	6292	7692	0.222505	0.00656434	0.0126356	Up	Proteasome regulatory particle base subunit	proteasome regulatory particle base subunit
CAALFM_C600390WA	3646086	2513	2422	2671	2921	3335	3031	2535	3096	0.221302	0.0175261	0.0308099	Up	Serine--tRNA ligase (EC 6.1.1.11) (Seryl-tRNA synthetase)	putative serine--tRNA ligase
CAALFM_C110090CA	3634817	1641	1561	1448	1938	1953	1766	1550	1886	0.216774	0.0127217	0.0230673	Up	Altered inheritance of mitochondria protein 21	uncharacterized protein CAALFM_C110090CA
CAALFM_C107840WA	3640737	2121	1967	1926	2383	2527	2407	2005	2439	0.216459	0.00738174	0.014097	Up	Nicotinate-nucleotide pyrophosphorylase [carboxylating] (EC 2.4.2.19) (Quinolinate phosphoribosyltransferase [decarboxylating])	nicotinate-nucleotide diphosphorylase (carboxylating)
CAALFM_CR04380CA	3641005	3157	3004	3084	3542	3951	3748	3082	3747	0.215769	0.00748656	0.0142878	Up	Coatomer subunit beta (Beta-coat protein)	coatomer subunit beta
CAALFM_CR10710CA	3638996	737	724	670	828	924	838	710	863	0.215493	0.0167639	0.029613	Up	Vps52p	Vps52p
CAALFM_CR04180CA	3640937	2636	2601	2665	3238	3155	3211	2634	3201	0.215262	0.0125419	0.0227989	Up	Uncharacterized protein	uncharacterized protein CAALFM_CR04180CA
CAALFM_CR09590WA	3647095	1445	1565	1410	1721	1994	1653	1473	1789	0.214528	0.0142904	0.0256003	Up	Ubiquinone biosynthesis protein	ubiquinone biosynthesis protein
CAALFM_C203800CA	3637401	1352	1270	1224	1434	1782	1456	1282	1557	0.214509	0.0243282	0.0414399	Up	Protein CASP	uncharacterized protein CAALFM_C203800CA
CAALFM_C100600WA	3639383	900	881	811	970	1052	1117	864	1046	0.210648	0.0249478	0.0424331	Up	Anaphase promoting complex subunit 1	anaphase promoting complex subunit 1
CAALFM_C209040WA	3645792	1312	1215	1205	1416	1684	1418	1244	1506	0.210611	0.0225244	0.0386388	Up	SAP domain-containing protein	uncharacterized protein CAALFM_C209040WA
CAALFM_CR10590WA	3639003	1371	1211	1142	1411	1538	1554	1241	1501	0.209508	0.026114	0.044197	Up	CORVET complex subunit	CORVET complex subunit
CAALFM_C210700CA	3641207	2044	2130	2032	2380	2528	2598	2069	2502	0.20928	0.00985567	0.0183164	Up	CID domain-containing protein	uncharacterized protein CAALFM_C210700CA
CAALFM_C103070CA	3636922	1182	1147	1143	1301	1576	1305	1157	1394	0.20484	0.0293298	0.0490545	Up	Origin recognition complex subunit 1	origin recognition complex subunit 1
CAALFM_C105430WA	3642492	728	746	652	817	907	836	709	853	0.203103	0.0233812	0.0399555	Up	Transcription factor SPT20	Spt20p
CAALFM_C301170WA	3647958	881	915	877	1068	1104	1040	891	1071	0.20202	0.0215212	0.037159	Up	Altered inheritance of mitochondria protein 24, mitochondrial	uncharacterized protein CAALFM_C301170WA
CAALFM_C109380WA	3634809	1856	1756	1693	2007	2197	2165	1768	2123	0.200792	0.0140286	0.0252254	Up	pH-response regulator protein palA/RIM20	Rim20p
CAALFM_C305150WA	3635162	4492	4755	4808	5845	5712	5292	4685	5616	0.198719	0.0261932	0.0443053	Up	Uncharacterized protein	uncharacterized protein CAALFM_C305150WA
CAALFM_C104970WA	3647528	3756	3428	3365	4397	4209	4006	3516	4204	0.195677	0.0274068	0.0461288	Up	Clustered mitochondria protein homolog (Protein TIF31 homolog)	translation initiation factor 3 subunit
CAALFM_C112410CA	3642058	2415	2381	2211	2718	2838	2824	2336	2793	0.195634	0.0104608	0.019358	Up	Serine/threonine-protein kinase PKH2 (EC 2.7.11.1) (PKB-activating kinase homolog 2)	serine/threonine protein kinase
CAALFM_C401060WA	3635688	2182	2476	2243	2547	3056	2638	2300	2747	0.194348	0.0259117	0.0439057	Up	Mlp1p	Mlp1p
CAALFM_C602260CA	3645870	2256	2074	1914	2349	2706	2370	2081	2475	0.189332	0.0283117	0.0474745	Up	Coatomer subunit beta'	coatomer subunit beta\\'
CAALFM_C303880CA	3645624	1989	1906	1947	2162	2404	2372	1947	2313	0.187982	0.0276537	0.0464783	Up	Retromer subunit	retromer subunit
CAALFM_C400840WA	3635722	1789	1870	1770	2040	2331	2076	1810	2149	0.187293	0.0191851	0.033433	Up	Uncharacterized protein	uncharacterized protein CAALFM_C400840WA
CAALFM_C108220WA	3640749	1558	1663	1508	1851	1941	1799	1576	1864	0.182741	0.0222838	0.0382486	Up	CCR4-Not complex 3'-5'-exoribonuclease subunit Ccr4 (EC 3.1.13.4) (Carbon catabolite repressor protein 4) (Cytoplasmic deadenylase) (Glucose-repressible alcohol dehydrogenase transcriptional effector)	CCR4-NOT core exoribonuclease subunit
CAALFM_C703070CA	3641407	2371	2393	2323	2597	2972	2801	2362	2790	0.181202	0.0215442	0.0371877	Up	Adenylate cyclase (EC 4.6.1.1) (ATP pyrophosphate-lyase) (Adenylyl cyclase)	adenylate cyclase
CAALFM_CR00260WA	3639697	4482	4712	4444	5225	5406	5473	4546	5368	0.180818	0.0169109	0.0298274	Up	Non-specific serine/threonine protein kinase (EC 2.7.11.1)	serine/threonine protein kinase
CAALFM_C102040CA	3644586	6291	6271	5800	6673	7550	7076	6121	7100	0.159941	0.026206	0.0443141	Up	Putative ubiquitin-specific protease	putative ubiquitin-specific protease

## Sheet: Down
Locus Tag	EntrezID	FLC1	FLC2	FLC3	FLC+AC1	FLC+AC2	FLC+AC3	FLC(mean)	FLC+AC(mean)	Fold Change	Pvalue	Padj	Sig	Description (Uniprot)	Description (NCBI)
CAALFM_C107030CA	3639534	1011	1217	901	54	73	54	1043	60	-16.3833	1.17079e-123	2.27015e-120	Down	Secreted protein RBT4 (PRY family protein 4) (Repressed by TUP1 protein 4)	Rbt4p
CAALFM_C403570WA	3645372	120	150	91	3	17	4	120	8	-14	2.16832e-19	2.5481e-18	Down	Hyphal wall protein 1 (Cell elongation protein 2)	Hwp1p
CAALFM_C703560WA	3646236	542	446	303	36	34	37	430	36	-10.9444	1.09581e-48	8.17223e-47	Down	Virulence factor CaO19.6688	uncharacterized protein CAALFM_C703560WA
CAALFM_C401010CA	3635607	9944	13432	8707	1183	1050	1266	10694	1166	-8.17153	2.72892e-94	2.26773e-91	Down	Dag7p	Dag7p
CAALFM_C404320WA	3646841	1235	1442	916	148	267	158	1198	191	-5.27225	2.01281e-38	7.96496e-37	Down	Fre10p	Fre10p
CAALFM_CR08880CA	3641878	1582	2057	1857	308	298	299	1832	302	-5.06623	3.58505e-82	1.60417e-79	Down	Uncharacterized protein	uncharacterized protein CAALFM_CR08880CA
CAALFM_C604610CA	3645969	1159	1046	779	179	155	160	995	165	-5.0303	7.43926e-55	8.48513e-53	Down	Major facilitator superfamily multidrug transporter NAG3 (Multidrug resistance protein 97) (N-acetylglucosamine utilization protein 3) (Transmembrane protein 1)	Nag3p
CAALFM_C306760WA	3638502	2485	2570	2433	461	486	391	2496	446	-4.59641	3.73981e-110	4.35089e-107	Down	Uncharacterized protein	uncharacterized protein CAALFM_C306760WA
CAALFM_C113940WA	3636185	21114	27190	22914	4557	4928	3887	23739	4457	-4.32623	1.29232e-85	7.51744e-83	Down	Secreted beta-glucosidase SIM1 (EC 3.2.1.-)	SUN family protein
CAALFM_C103230CA	3636811	7176	7506	6564	1511	1521	1293	7082	1442	-3.91123	6.23422e-113	9.06612e-110	Down	Probable metalloprotease ARX1 (EC 3.-.-.-) (Associated with ribosomal export complex protein 1)	putative hydrolase
CAALFM_C405780CA	3641811	125	174	211	35	35	34	170	35	-3.85714	6.19398e-17	6.02515e-16	Down	Cfl2p	Cfl2p
CAALFM_CR05660WA	3646688	4533	4641	4013	990	983	768	4396	914	-3.80963	8.33339e-78	3.23169e-75	Down	Protein SDA1	Sda1p
CAALFM_C402610CA	3637835	173	230	195	28	52	45	199	42	-3.7381	8.19899e-21	1.05986e-19	Down	Sulfate permease	sulfate permease
CAALFM_C109510WA	3634765	2790	2827	2410	586	680	526	2676	597	-3.48241	5.80427e-82	2.41168e-79	Down	Ribosome biogenesis protein YTM1	Ytm1p
CAALFM_C111480WA	3645348	1738	2133	1818	541	179	585	1896	435	-3.35862	5.18805e-05	0.000143777	Down	Phosphate transporter	phosphate transporter
CAALFM_C306370CA	3642258	4611	4628	3957	1107	1071	889	4399	1022	-3.30431	8.49079e-73	2.46955e-70	Down	Uncharacterized protein	uncharacterized protein CAALFM_C306370CA
CAALFM_C100350CA	3639294	8931	12188	10138	1848	3475	1980	10419	2434	-3.28061	4.37793e-27	8.4606e-26	Down	Hmx1p	Hmx1p
CAALFM_C600440CA	3647131	2688	2525	2457	645	646	539	2557	610	-3.1918	1.70462e-74	5.50877e-72	Down	Ferroxidase	ferroxidase
CAALFM_C304480CA	3635211	845	777	1192	272	171	229	938	224	-3.1875	5.11528e-20	6.30415e-19	Down	Ras2p	Ras2p
CAALFM_C302020WA	3636592	3483	3862	3325	928	822	803	3557	851	-3.17979	1.14173e-73	3.49549e-71	Down	Multiple RNA-binding domain-containing protein 1	RNA-binding ribosome biosynthesis protein
CAALFM_CR03370CA	3645140	1108	1264	947	254	303	241	1106	266	-3.15789	1.16257e-52	1.14621e-50	Down	Kti12p	Kti12p
CAALFM_CR10690WA	3638993	504	652	449	149	114	125	535	129	-3.14729	4.94692e-29	1.06975e-27	Down	Pop3p	Pop3p
CAALFM_C100160CA	3639341	15761	16222	16977	4593	3873	3731	16320	4066	-3.01377	9.76492e-57	1.18339e-54	Down	Uncharacterized protein	uncharacterized protein CAALFM_C100160CA
CAALFM_C106640CA	30515010	16	18	13	5	4	3	16	4	-3	0.00286891	0.00587001	Down	Uncharacterized protein	uncharacterized protein CAALFM_C106640CA
CAALFM_CR10650WA	3639016	1549	1594	1304	418	378	318	1482	371	-2.99461	8.68488e-49	6.64736e-47	Down	Ltv1p	Ltv1p
CAALFM_C204460WA	3645466	1257	1251	970	258	339	277	1159	291	-2.98282	3.60664e-48	2.55852e-46	Down	Homocitrate synthase (EC 2.3.3.14)	Lys22p
CAALFM_C406990WA	3642968	1628	1769	1367	398	392	408	1588	399	-2.97995	1.45347e-61	2.28508e-59	Down	Uncharacterized protein	uncharacterized protein CAALFM_C406990WA
CAALFM_C306030WA	3641736	6393	7049	5556	1817	1521	1442	6333	1593	-2.97552	2.58634e-52	2.46635e-50	Down	Nucleolar GTP-binding protein 1	putative GTPase
CAALFM_C206850WA	30515142	368	403	276	96	100	67	349	88	-2.96591	2.4394e-23	3.73421e-22	Down	Ribosome biogenesis protein SLX9	uncharacterized protein CAALFM_C206850WA
CAALFM_C113870WA	3636132	3093	2154	2810	864	504	676	2686	681	-2.9442	7.02245e-21	9.11821e-20	Down	Sulfate adenylyltransferase (EC 2.7.7.4) (ATP-sulfurylase) (Sulfate adenylate transferase) (SAT)	sulfate adenylyltransferase
CAALFM_C111420WA	3644542	1754	2336	1481	547	514	373	1857	478	-2.88494	6.794e-28	1.3675e-26	Down	KRR1 small subunit processome component (KRR-R motif-containing protein 1)	ribosome biosynthesis protein
CAALFM_C602490CA	3639171	570	670	608	117	208	155	616	160	-2.85	4.58699e-28	9.26476e-27	Down	Uncharacterized protein	uncharacterized protein CAALFM_C602490CA
CAALFM_C404790WA	3641115	115	122	143	30	28	41	127	33	-2.84848	4.09137e-13	2.94548e-12	Down	Fav1p	Fav1p
CAALFM_C200170CA	3638906	4561	4666	4941	1300	1117	1267	4723	1228	-2.84609	1.12777e-55	1.31205e-53	Down	tRNA threonylcarbamoyladenosine dehydratase	tRNA threonylcarbamoyladenosine dehydratase
CAALFM_C307750WA	3638451	6834	7047	5964	1787	1785	1590	6615	1721	-2.8437	8.74222e-86	5.65039e-83	Down	Utp9p	Utp9p
CAALFM_C301300CA	3636621	1149	805	949	298	182	282	968	254	-2.81102	8.96366e-20	1.09311e-18	Down	Carbonic anhydrase (EC 4.2.1.1) (Carbonate dehydratase) (Non-classical export protein 103)	carbonate dehydratase
CAALFM_C503430WA	3646346	24	31	36	11	6	8	30	8	-2.75	0.000144224	0.000372041	Down	Protein BIG1	uncharacterized protein CAALFM_C503430WA
CAALFM_C307300WA	3638469	2090	2432	1965	666	533	535	2162	578	-2.74048	7.68399e-43	4.02683e-41	Down	Nop13p	Nop13p
CAALFM_C704190CA	3643123	2877	2890	2493	844	745	649	2753	746	-2.69035	2.15271e-49	1.71538e-47	Down	Utp18p	Utp18p
CAALFM_C205750WA	3645577	1776	2035	1575	530	504	427	1795	487	-2.68583	1.06965e-47	7.32018e-46	Down	Ribosome biogenesis protein NOP53	uncharacterized protein CAALFM_C205750WA
CAALFM_C303650WA	3645652	2992	3063	2576	904	758	687	2877	783	-2.67433	8.15887e-45	4.79395e-43	Down	20S-pre-rRNA D-site endonuclease NOB1	rRNA-binding endoribonuclease
CAALFM_C209320CA	3644105	7353	7191	6112	1974	2005	1680	6885	1886	-2.65058	1.82916e-66	3.80008e-64	Down	Pescadillo homolog (Nucleolar protein 7 homolog)	mRNA-binding ribosome synthesis protein
CAALFM_C602770WA	3639219	2671	2829	2312	653	871	627	2604	717	-2.6318	1.24147e-48	9.02705e-47	Down	Ribosome assembly factor mrt4	Mrt4p
CAALFM_C114080WA	3643345	3240	3617	3350	960	1062	790	3402	937	-2.63074	3.96573e-54	4.35258e-52	Down	U3 small nucleolar RNA-associated protein 10	snoRNA-binding rRNA-processing protein
CAALFM_CR09800CA	3638984	3309	3312	2953	966	826	878	3191	890	-2.58539	2.81561e-57	3.72237e-55	Down	Uncharacterized protein	uncharacterized protein CAALFM_CR09800CA
CAALFM_C400510CA	3645748	1156	1308	1144	355	356	296	1203	336	-2.58036	1.26984e-50	1.10248e-48	Down	Ribosome biogenesis protein RLP24	ATPase-activating ribosome biosynthesis protein
CAALFM_C700160CA	3637972	7212	7788	7744	2499	1986	1919	7581	2135	-2.55082	2.01746e-40	8.82375e-39	Down	Ribosome biogenesis protein ALB1	uncharacterized protein CAALFM_C700160CA
CAALFM_C113730CA	3636135	969	1182	903	297	282	282	1018	287	-2.54704	9.21596e-43	4.78654e-41	Down	rRNA adenine N(6)-methyltransferase (EC 2.1.1.-)	putative dimethyladenosine transferase
CAALFM_C305610WA	3643651	2645	2305	2436	740	673	678	2462	697	-2.53228	2.45306e-52	2.37825e-50	Down	Putative alpha-1,3-mannosyltransferase MNN14 (EC 2.4.1.-)	Mnn14p
CAALFM_CR07540CA	3648001	105	125	129	25	45	32	120	34	-2.52941	1.1431e-11	7.08135e-11	Down	Uncharacterized protein	uncharacterized protein CAALFM_CR07540CA
CAALFM_C210030CA	3643951	41566	48229	38626	13028	11724	11714	42807	12155	-2.52176	2.73506e-60	4.1868e-58	Down	Cell surface mannoprotein MP65 (EC 3.2.1.-) (Mannoprotein of 65 kDa) (Soluble cell wall protein 10)	putative family 17 glucosidase
CAALFM_C601890CA	3641598	2764	2897	2469	778	803	732	2710	771	-2.51492	8.37776e-77	2.86667e-74	Down	ATP-dependent RNA helicase DBP9 (EC 3.6.4.13)	ATP-dependent DNA/RNA helicase
CAALFM_C113820CA	3636127	430	506	402	117	147	116	446	127	-2.51181	3.50941e-31	8.6136e-30	Down	Uncharacterized protein	uncharacterized protein CAALFM_C113820CA
CAALFM_C110030WA	3634868	2087	2464	1800	595	720	496	2117	604	-2.50497	5.25116e-36	1.8291e-34	Down	ATP-dependent RNA helicase DBP3 (EC 3.6.4.13)	RNA-dependent ATPase
CAALFM_C404240CA	3646856	1631	1777	1239	394	593	342	1549	443	-2.49661	1.71261e-23	2.67084e-22	Down	Uncharacterized protein	uncharacterized protein CAALFM_C404240CA
CAALFM_C402790CA	3637899	1621	1720	1295	526	434	377	1545	446	-2.46413	4.80256e-31	1.1738e-29	Down	rRNA-processing protein	rRNA-processing protein
CAALFM_C301710CA	3636602	693	785	609	192	251	159	696	201	-2.46269	2.91319e-28	5.96469e-27	Down	Serine/threonine-protein phosphatase (EC 3.1.3.16)	protein serine/threonine phosphatase
CAALFM_C202430WA	3635757	1955	2050	1827	599	568	526	1944	564	-2.44681	1.37532e-61	2.22229e-59	Down	rRNA-processing protein	rRNA-processing protein
CAALFM_C300360WA	3640542	567	692	1048	206	285	182	769	224	-2.43304	3.43107e-14	2.69346e-13	Down	Uncharacterized protein	uncharacterized protein CAALFM_C300360WA
CAALFM_CR09730CA	3647085	4887	5234	4221	1702	1265	1236	4781	1401	-2.41256	2.30972e-31	5.79123e-30	Down	rRNA-binding ribosome biosynthesis protein	rRNA-binding ribosome biosynthesis protein
CAALFM_C100990CA	3640179	3517	3931	3444	1072	1111	1012	3631	1065	-2.40939	3.95255e-77	1.437e-74	Down	Pro-apoptotic serine protease NMA111 (Pro-apoptotic serine protease nma111)	Nma111p
CAALFM_C205230CA	3643467	2902	3251	2724	870	919	818	2959	869	-2.40506	1.03807e-70	2.62541e-68	Down	Ribosome production factor 2 homolog (Ribosome biogenesis protein RPF2 homolog)	rRNA-binding ribosome biosynthesis protein
CAALFM_C204570WA	3645441	2285	2602	1920	737	733	533	2269	668	-2.39671	1.79117e-32	4.82371e-31	Down	Uncharacterized protein	uncharacterized protein CAALFM_C204570WA
CAALFM_C206360CA	3646920	851	928	766	289	244	216	848	250	-2.392	3.1207e-33	9.07656e-32	Down	Protein MAK16	ribosome biosynthesis protein
CAALFM_C107040CA	3639533	68	83	83	26	24	19	78	23	-2.3913	6.90512e-09	3.21852e-08	Down	Probable pathogenesis-related protein CaO19.6200	uncharacterized protein CAALFM_C107040CA
CAALFM_C701030CA	3638019	4389	4700	3776	1392	1351	1068	4288	1270	-2.37638	2.39426e-43	1.32642e-41	Down	mRNA-binding protein	mRNA-binding protein
CAALFM_C305160CA	3635229	4410	4526	4056	1442	1213	1197	4331	1284	-2.37305	8.37696e-49	6.58497e-47	Down	ATP-dependent RNA helicase DBP10 (EC 3.6.4.13)	putative ATP-dependent RNA helicase
CAALFM_CR03940WA	3648378	2219	2468	1991	726	632	631	2226	663	-2.35747	1.68241e-46	1.07545e-44	Down	Pre-rRNA-processing protein IPI1-1	uncharacterized protein CAALFM_CR03940WA
CAALFM_C301200WA	3647956	2414	2681	2299	755	722	727	2465	735	-2.35374	1.10773e-63	2.01365e-61	Down	Utp20p	Utp20p
CAALFM_CR06120WA	6335362	3096	3509	2779	907	1077	832	3128	939	-2.3312	1.49373e-50	1.2778e-48	Down	Rpl7p	Rpl7p
CAALFM_C405010WA	3641148	1738	1898	1594	552	544	500	1743	532	-2.27632	2.39443e-56	2.84254e-54	Down	NLE domain-containing protein	uncharacterized protein CAALFM_C405010WA
CAALFM_C109330WA	3634802	307	379	316	101	99	106	334	102	-2.27451	2.07339e-24	3.41668e-23	Down	Uncharacterized protein	uncharacterized protein CAALFM_C109330WA
CAALFM_CR07240CA	3646030	2203	2536	2393	831	615	737	2377	728	-2.26511	7.41881e-31	1.80566e-29	Down	Clg1p	Clg1p
CAALFM_C401200CA	3635651	694	647	518	153	236	182	620	190	-2.26316	7.24038e-25	1.21726e-23	Down	Aspartate aminotransferase (EC 2.6.1.1)	Aat22p
CAALFM_C401450WA	3635623	3405	3299	3063	1009	1046	940	3256	998	-2.26253	1.24646e-72	3.4527e-70	Down	rRNA-processing protein	rRNA-processing protein
CAALFM_C306160CA	3641766	2632	2772	2491	936	782	714	2632	811	-2.24538	1.22531e-38	4.98435e-37	Down	Ribosome biogenesis protein NSA2	uncharacterized protein CAALFM_C306160CA
CAALFM_C306380WA	3642259	2632	2772	2491	936	782	714	2632	811	-2.24538	1.22531e-38	4.98435e-37	Down	Ribosome biogenesis protein NSA2	rRNA-processing protein
CAALFM_C200410CA	3638820	2281	2323	1872	759	562	693	2159	671	-2.21759	2.02251e-29	4.50765e-28	Down	ATP-dependent RNA helicase	ATP-dependent RNA helicase
CAALFM_C103060CA	3636845	1159	1185	1083	426	270	379	1142	358	-2.18994	2.58609e-21	3.4662e-20	Down	Tsr2p	Tsr2p
CAALFM_C207340WA	3645224	2418	2559	2057	768	758	694	2345	740	-2.16892	3.36861e-52	3.16051e-50	Down	Ribosome biosynthesis protein	ribosome biosynthesis protein
CAALFM_C111380WA	3644545	1520	1815	1290	497	570	396	1542	488	-2.15984	2.92236e-28	5.96469e-27	Down	18S rRNA pseudouridine methyltransferase	18S rRNA pseudouridine methyltransferase
CAALFM_C104130WA	3644702	2727	2767	2279	889	844	736	2591	823	-2.14824	8.47211e-45	4.92823e-43	Down	Ribosome biogenesis protein ERB1 (Eukaryotic ribosome biogenesis protein 1)	Erb1p
CAALFM_C110620WA	3647682	12040	12306	11956	4323	3608	3633	12101	3855	-2.13904	5.59784e-44	3.19241e-42	Down	H/ACA ribonucleoprotein complex subunit CBF5 (EC 5.4.99.-) (Centromere-binding factor 5) (H/ACA snoRNP protein CBF5) (Small nucleolar RNP protein CBF5)	pseudouridine synthase
CAALFM_C113100WA	30515073	1650	1095	1319	550	243	503	1355	432	-2.13657	7.08046e-05	0.000192463	Down	Uncharacterized protein	uncharacterized protein CAALFM_C113100WA
CAALFM_CR04300WA	3640995	5247	5349	4800	1629	1848	1442	5132	1640	-2.12927	4.38311e-57	5.6659e-55	Down	tRNA (Cytosine-5-)-methyltransferase	tRNA (cytosine-5-)-methyltransferase
CAALFM_C207960CA	3642313	2392	2859	2172	860	835	679	2474	791	-2.12769	1.62708e-35	5.56748e-34	Down	Ribosome biogenesis protein NSA1	ribosome biosynthesis protein
CAALFM_C113130CA	3636202	2706	2215	2358	814	672	844	2426	777	-2.12227	6.1409e-30	1.40636e-28	Down	AA_permease domain-containing protein	uncharacterized protein CAALFM_C113130CA
CAALFM_C604160CA	3648179	2381	2454	1949	817	676	681	2261	725	-2.11862	5.98904e-35	1.93546e-33	Down	AdoMet-dependent rRNA methyltransferase SPB1 (EC 2.1.1.-) (2'-O-ribose RNA methyltransferase) (S-adenosyl-L-methionine-dependent methyltransferase)	27S pre-rRNA (guanosine2922-2\\'-O)-methyltransferase
CAALFM_C503670CA	3646987	335	285	276	101	71	115	299	96	-2.11458	5.29617e-15	4.4844e-14	Down	Aldolase_II domain-containing protein	uncharacterized protein CAALFM_C503670CA
CAALFM_C109710CA	3634818	2937	2844	2712	1034	846	854	2831	911	-2.10757	1.89069e-38	7.53298e-37	Down	BING4CT domain-containing protein	uncharacterized protein CAALFM_C109710CA
CAALFM_C501060CA	3642629	1127	1286	1004	401	361	339	1139	367	-2.10354	2.00515e-35	6.74218e-34	Down	18S rRNA (Guanine1575-N7)-methyltransferase	18S rRNA (guanine1575-N7)-methyltransferase
CAALFM_C210810WA	3641243	2686	2907	2621	1049	716	887	2738	884	-2.09729	3.07865e-25	5.26721e-24	Down	Pre-mRNA-splicing factor SLT11	uncharacterized protein CAALFM_C210810WA
CAALFM_CR02540WA	3647690	1397	1209	920	393	358	388	1175	380	-2.09211	1.11133e-25	1.93551e-24	Down	Phosphatidylethanolamine N-methyltransferase (PE methyltransferase) (PEAMT) (PEMT) (EC 2.1.1.17)	phosphatidylethanolamine N-methyltransferase
CAALFM_CR01950WA	3640107	2081	2164	1917	668	767	566	2054	667	-2.07946	7.21117e-43	3.8134e-41	Down	DNA-directed RNA polymerase I subunit	DNA-directed RNA polymerase I subunit
CAALFM_CR03570CA	3643218	1939	1936	1831	578	635	651	1902	621	-2.0628	3.68765e-58	4.98861e-56	Down	Protein-tyrosine-phosphatase (EC 3.1.3.48)	tyrosine protein phosphatase
CAALFM_CR01780WA	3640157	1628	1761	1449	518	539	534	1613	530	-2.0434	4.51917e-52	4.1727e-50	Down	25S rRNA (Uracil2843-N3)-methyltransferase	25S rRNA (uracil2843-N3)-methyltransferase
CAALFM_CR02280WA	3644941	1487	1830	1841	594	509	597	1719	567	-2.03175	2.78152e-28	5.71736e-27	Down	Predicted GPI-anchored protein 23	Pga23p
CAALFM_CR08500WA	3642136	2951	3134	2553	958	979	916	2879	951	-2.02734	6.4933e-57	8.0365e-55	Down	Uncharacterized protein	uncharacterized protein CAALFM_CR08500WA
CAALFM_C701200CA	3645903	2433	2313	2136	855	629	791	2294	758	-2.02639	1.27665e-27	2.52595e-26	Down	ATP-dependent RNA helicase DBP7 (EC 3.6.4.13)	putative ATP-dependent RNA helicase
CAALFM_C208000CA	3642311	7428	8135	6829	2873	2140	2391	7464	2468	-2.02431	5.34691e-30	1.23425e-28	Down	ATP-binding cassette family ATPase	ATP-binding cassette family ATPase
CAALFM_C602230WA	3645866	2964	2972	2705	1032	919	908	2880	953	-2.02204	5.12963e-48	3.59507e-46	Down	Genetic interactor of prohibitins 3, mitochondrial (Found in mitochondrial proteome protein 38)	putative GTPase
CAALFM_C110880WA	3644449	1574	1678	1404	463	640	439	1552	514	-2.01946	1.73547e-31	4.4084e-30	Down	SnoRNA-binding rRNA-processing protein	snoRNA-binding rRNA-processing protein
CAALFM_CR04750WA	30515399	752	911	673	300	227	247	779	258	-2.01938	1.67057e-22	2.41134e-21	Down	Uncharacterized protein	uncharacterized protein CAALFM_CR04750WA
CAALFM_C601170WA	3644059	1295	1477	1213	514	410	397	1328	440	-2.01818	1.3812e-28	2.87974e-27	Down	Cic1p	Cic1p
CAALFM_CR02270CA	3644911	939	1151	943	297	366	345	1011	336	-2.00893	1.37426e-35	4.73021e-34	Down	Uncharacterized protein	uncharacterized protein CAALFM_CR02270CA
CAALFM_C301000WA	3639857	3954	3957	3208	1328	1273	1103	3706	1235	-2.00081	2.9015e-41	1.3722e-39	Down	GTPase	GTPase
CAALFM_CR02980CA	3642605	2179	2382	2058	808	792	612	2206	737	-1.99322	3.75213e-35	1.23312e-33	Down	Srp40p	Srp40p
CAALFM_C205770WA	3645579	5637	5898	4838	1492	2511	1468	5458	1824	-1.99232	1.11672e-20	1.42455e-19	Down	Zn(2)-C6 fungal-type domain-containing protein	uncharacterized protein CAALFM_C205770WA
CAALFM_CR00460CA	3639726	506	595	423	176	191	144	508	170	-1.98824	3.39533e-22	4.81722e-21	Down	SnoRNA-binding rRNA-processing protein	snoRNA-binding rRNA-processing protein
CAALFM_C104040CA	3646429	1649	1705	1410	602	496	498	1588	532	-1.98496	9.82962e-33	2.67191e-31	Down	Nucleolar protein 9 (Pumilio domain-containing protein NOP9)	RNA-binding RNA processing protein
CAALFM_C114130WA	3643318	384	426	325	101	174	107	378	127	-1.97638	1.04291e-15	9.26195e-15	Down	High-affinity iron permease	high-affinity iron permease
CAALFM_C501670WA	3643736	134	143	71	23	56	39	116	39	-1.97436	2.56854e-06	8.81487e-06	Down	Dal52p	Dal52p
CAALFM_C107120WA	3644463	3435	4215	2993	1018	1475	1097	3548	1197	-1.96408	2.47133e-27	4.85667e-26	Down	S-adenosylmethionine permease GAP4 (SAM permease) (Amino-acid permease GAP4)	Gap4p
CAALFM_C112680WA	3646833	2898	3036	2675	1055	937	920	2870	971	-1.95572	2.74242e-45	1.6446e-43	Down	Ribosome biosynthesis protein	ribosome biosynthesis protein
CAALFM_CR00080WA	3639669	4196	4278	3835	1562	1286	1330	4103	1393	-1.94544	7.12098e-38	2.78005e-36	Down	Mis12p	Mis12p
CAALFM_C302350WA	3636618	2142	2180	1748	796	647	618	2023	687	-1.94469	1.29595e-28	2.72149e-27	Down	Kri1_C domain-containing protein	uncharacterized protein CAALFM_C302350WA
CAALFM_C209380WA	3648397	825	897	767	284	309	254	830	282	-1.94326	6.1478e-37	2.30721e-35	Down	Rrp15p	Rrp15p
CAALFM_CR07950WA	3644138	3427	3986	3574	1409	1164	1169	3662	1247	-1.93665	6.11995e-34	1.85415e-32	Down	SnoRNA-binding rRNA-processing protein	snoRNA-binding rRNA-processing protein
CAALFM_C304560WA	3635147	3183	3423	2781	1144	1078	1004	3129	1075	-1.9107	7.64161e-45	4.53584e-43	Down	RNA-binding ribosome biosynthesis protein	RNA-binding ribosome biosynthesis protein
CAALFM_C603220WA	3639179	753	728	535	214	278	202	672	231	-1.90909	1.18405e-21	1.60925e-20	Down	Uncharacterized protein	uncharacterized protein CAALFM_C603220WA
CAALFM_C110260CA	3634883	1583	1705	1230	529	558	468	1506	518	-1.90734	1.60288e-31	4.10748e-30	Down	DNA-directed RNA polymerase I subunit	DNA-directed RNA polymerase I subunit
CAALFM_C109320CA	3634834	1179	949	1913	577	418	398	1347	464	-1.90302	7.79807e-10	4.03571e-09	Down	Uncharacterized protein	uncharacterized protein CAALFM_C109320CA
CAALFM_CR04170WA	3640977	5648	5983	5382	2071	2012	1780	5671	1954	-1.90225	6.69649e-53	6.71611e-51	Down	rRNA (Cytosine-C5-)-methyltransferase	rRNA (cytosine-C5-)-methyltransferase
CAALFM_C104390CA	3647991	2781	3011	2647	1077	1010	824	2813	970	-1.9	2.50534e-35	8.32774e-34	Down	mRNA-binding ribosome biosynthesis protein	mRNA-binding ribosome biosynthesis protein
CAALFM_C305830WA	3641756	1675	1724	1741	651	538	584	1713	591	-1.89848	4.00676e-33	1.14252e-31	Down	Beta-glucan synthesis-associated protein	beta-glucan synthesis-associated protein
CAALFM_C304900WA	3635266	2064	2163	1639	766	660	601	1955	676	-1.89201	3.99676e-28	8.10074e-27	Down	SnoRNA-binding rRNA-processing protein	snoRNA-binding rRNA-processing protein
CAALFM_C108100WA	3640714	2879	2902	2766	1042	1023	892	2849	986	-1.88945	9.61536e-49	7.26397e-47	Down	GTP-binding protein	GTP-binding protein
CAALFM_C602620CA	3639211	115	158	149	42	50	55	141	49	-1.87755	1.80822e-10	9.93872e-10	Down	Uncharacterized protein	uncharacterized protein CAALFM_C602620CA
CAALFM_C101110CA	3640177	4575	4980	4666	1692	1765	1487	4740	1648	-1.87621	5.69781e-52	5.0991e-50	Down	Zinc finger-containing protein	zinc finger-containing protein
CAALFM_C503770CA	3647233	26	23	21	9	7	7	23	8	-1.875	0.00156679	0.00334459	Down	Formate dehydrogenase (FDH) (EC 1.17.1.9) (NAD-dependent formate dehydrogenase)	uncharacterized protein CAALFM_C503770CA
CAALFM_CR10550WA	3639045	3624	3702	3341	1419	1151	1141	3556	1237	-1.8747	5.29203e-33	1.47291e-31	Down	ATP-dependent RNA helicase DRS1 (EC 3.6.4.13)	putative ATP-dependent RNA helicase
CAALFM_C700570WA	3637996	4163	4502	3812	1507	1592	1243	4159	1447	-1.87422	1.67721e-41	8.19861e-40	Down	DNA-directed RNA polymerase subunit beta (EC 2.7.7.6)	DNA-directed RNA polymerase I core subunit
CAALFM_C402830CA	3637911	1613	1745	1443	615	576	486	1600	559	-1.86225	1.29171e-33	3.85327e-32	Down	ATP-dependent RNA helicase DBP4 (EC 3.6.4.13)	RNA-dependent ATPase
CAALFM_C602290CA	3645873	1596	1553	1130	529	547	426	1426	501	-1.84631	2.42556e-24	3.9745e-23	Down	tRNA 4-demethylwyosine synthase (AdoMet-dependent) (EC 4.1.3.44)	putative tRNA 4-demethylwyosine synthase
CAALFM_C111450CA	3644538	4807	4210	3874	1403	1936	1192	4297	1510	-1.8457	7.86035e-23	1.15756e-21	Down	S-adenosylmethionine synthase (EC 2.5.1.6)	methionine adenosyltransferase
CAALFM_C401230CA	3635706	107	86	79	34	27	36	91	32	-1.84375	1.03718e-07	4.24283e-07	Down	Uncharacterized protein	uncharacterized protein CAALFM_C401230CA
CAALFM_C405330CA	3646959	1262	1269	1027	392	491	372	1186	418	-1.83732	1.22304e-31	3.17608e-30	Down	Uncharacterized protein	uncharacterized protein CAALFM_C405330CA
CAALFM_C206530WA	3646572	252	305	274	83	114	96	277	98	-1.82653	1.65751e-17	1.70952e-16	Down	CDT1_C domain-containing protein	uncharacterized protein CAALFM_C206530WA
CAALFM_C110950CA	3644428	1494	1575	1125	519	560	405	1398	495	-1.82424	2.61419e-23	3.96009e-22	Down	Serine/threonine-protein kinase RIO1 (EC 2.7.11.1)	protein kinase
CAALFM_C103790CA	3644682	2029	2351	1865	712	822	681	2082	738	-1.82114	6.98002e-41	3.22244e-39	Down	FK506-binding protein 3 (EC 5.2.1.8) (Peptidyl-prolyl cis-trans isomerase) (PPIase) (Rotamase)	peptidylprolyl isomerase
CAALFM_C404100CA	3641224	569	653	470	215	204	181	564	200	-1.82	1.74553e-22	2.51331e-21	Down	Ecm1p	Ecm1p
CAALFM_C302130WA	3636657	1873	2011	1708	712	704	568	1864	661	-1.81997	2.35536e-35	7.8742e-34	Down	Utp4p	Utp4p
CAALFM_CR09950CA	3638925	18692	19301	18385	7787	6377	5866	18793	6677	-1.81459	2.95316e-30	6.89901e-29	Down	snoRNP complex protein	snoRNP complex protein
CAALFM_C303450CA	3638357	419	333	325	133	125	128	359	129	-1.78295	2.147e-18	2.37888e-17	Down	Beta-mannosyltransferase 7 (EC 2.4.1.-) (WRY family protein 8)	Bmt7p
CAALFM_C503750WA	3647236	157	190	119	47	74	47	155	56	-1.76786	2.4867e-09	1.22378e-08	Down	Fav2p	Fav2p
CAALFM_C302640CA	3638329	1253	1339	885	291	594	372	1159	419	-1.76611	3.02392e-12	1.97864e-11	Down	Zcf1p	Zcf1p
CAALFM_C505340WA	3636400	5179	5464	5126	2018	1880	1815	5256	1904	-1.7605	8.49495e-49	6.58868e-47	Down	Uncharacterized protein	uncharacterized protein CAALFM_C505340WA
CAALFM_C406210CA	3642815	2639	2739	2431	994	940	894	2603	943	-1.76034	6.5693e-47	4.39237e-45	Down	Genetic interactor of prohibitins 3, mitochondrial (Found in mitochondrial proteome protein 38)	RNA-binding GTPase
CAALFM_C202740CA	3643034	2121	2371	2230	869	775	794	2241	813	-1.75646	2.73954e-37	1.06239e-35	Down	Hypoxanthine phosphoribosyltransferase	hypoxanthine phosphoribosyltransferase
CAALFM_C111410CA	30515054	84	91	57	33	19	32	77	28	-1.75	7.05843e-06	2.25722e-05	Down	Uncharacterized protein	uncharacterized protein CAALFM_C111410CA
CAALFM_C503310CA	3646356	31	36	32	10	12	14	33	12	-1.75	0.000483564	0.00113975	Down	Pcl1p	Pcl1p
CAALFM_CR03550WA	3643216	2005	2228	2120	840	717	757	2118	771	-1.74708	4.87879e-33	1.37767e-31	Down	Cytoplasmic tRNA 2-thiolation protein 2	Ncs2p
CAALFM_C504750CA	3636443	5854	6204	5756	2267	2238	1986	5938	2164	-1.74399	9.53472e-51	8.40356e-49	Down	ATP-dependent RNA helicase HAS1 (EC 3.6.4.13)	ATP-dependent RNA helicase
CAALFM_C204860WA	3648113	389	397	325	128	137	139	370	135	-1.74074	5.7251e-22	7.94819e-21	Down	Transcription factor IIIA (TFIIIA)	Pzf1p
CAALFM_C703540CA	3646234	1218	1360	1151	518	409	434	1243	454	-1.73789	8.01807e-26	1.41766e-24	Down	Ribosome biosynthesis protein	ribosome biosynthesis protein
CAALFM_C101380CA	3640235	1195	1310	1107	414	525	380	1204	440	-1.73636	5.16845e-30	1.1978e-28	Down	Trm2p	Trm2p
CAALFM_C505240CA	3636471	235	280	182	82	99	74	232	85	-1.72941	8.9508e-13	6.20582e-12	Down	Uncharacterized protein	uncharacterized protein CAALFM_C505240CA
CAALFM_C200070CA	3647912	4884	4788	4486	2054	1620	1541	4719	1738	-1.71519	7.32047e-26	1.29827e-24	Down	U3 small nucleolar ribonucleoprotein protein MPP10	rRNA-processing protein
CAALFM_CR04360CA	3641003	6305	6610	6522	2521	2352	2297	6479	2390	-1.71088	1.60941e-45	9.85468e-44	Down	Ribonucloprotein	snoRNA-binding protein
CAALFM_C113070CA	3636124	909	864	680	306	360	239	818	302	-1.70861	1.78662e-19	2.11665e-18	Down	Fad3p	Fad3p
CAALFM_C105060WA	3647536	1209	1233	1136	495	408	419	1193	441	-1.70522	9.95478e-29	2.11339e-27	Down	Rei1p	Rei1p
CAALFM_C205160CA	3643461	4339	4279	3850	1711	1481	1422	4156	1538	-1.70221	6.71488e-35	2.15804e-33	Down	PUM-HD domain-containing protein	uncharacterized protein CAALFM_C205160CA
CAALFM_C111870WA	3642008	8335	7630	7895	3377	2507	2967	7953	2950	-1.69593	9.36421e-24	1.47221e-22	Down	Mup1p	Mup1p
CAALFM_C202420CA	3635756	4020	4356	3700	1679	1417	1385	4025	1494	-1.69411	4.71985e-32	1.24797e-30	Down	tRNA-dihydrouridine(47) synthase [NAD(P)(+)] (EC 1.3.1.89) (mRNA-dihydrouridine synthase DUS3) (EC 1.3.1.-) (tRNA-dihydrouridine synthase 3)	tRNA dihydrouridine synthase
CAALFM_C202220CA	3635774	51	54	48	19	12	25	51	19	-1.68421	7.41096e-05	0.000200696	Down	Uncharacterized protein	uncharacterized protein CAALFM_C202220CA
CAALFM_C208180CA	3642317	1063	1298	818	421	419	349	1060	396	-1.67677	8.64027e-19	9.81649e-18	Down	Ribosome biosynthesis protein	ribosome biosynthesis protein
CAALFM_CR10470CA	3638979	1906	2072	1684	749	782	589	1887	707	-1.66902	1.3581e-28	2.84176e-27	Down	Protein BFR2	rRNA-processing protein
CAALFM_CR08080WA	3642094	108	97	84	25	50	32	96	36	-1.66667	3.61313e-07	1.38913e-06	Down	KH domain-containing protein	uncharacterized protein CAALFM_CR08080WA
CAALFM_C102190WA	3644592	399	457	325	155	147	143	394	148	-1.66216	4.71741e-18	5.07231e-17	Down	Methyltransferase-like protein (EC 2.1.1.-)	Abp140p
CAALFM_C210240WA	3643924	538	558	631	269	173	209	576	217	-1.65438	2.19196e-13	1.61441e-12	Down	Glycerol-3-phosphate dehydrogenase [NAD(+)] (EC 1.1.1.8)	glycerol-3-phosphate dehydrogenase (NAD(+))
CAALFM_CR02030CA	3640152	768	969	795	338	330	288	844	319	-1.64577	6.50883e-25	1.09745e-23	Down	rRNA (Cytosine-C5-)-methyltransferase	rRNA (cytosine-C5-)-methyltransferase
CAALFM_C500430WA	3641547	1181	812	1036	282	500	365	1010	382	-1.64398	6.09563e-13	4.34538e-12	Down	Adenylyl-sulfate kinase (EC 2.7.1.25)	adenylyl-sulfate kinase
CAALFM_CR05520WA	3647596	3452	3678	3070	1422	1242	1196	3400	1287	-1.6418	5.624e-33	1.55785e-31	Down	mRNA-binding ribosome synthesis protein	mRNA-binding ribosome synthesis protein
CAALFM_C112600CA	3647601	1222	1410	1202	542	453	461	1278	485	-1.63505	1.62848e-26	2.98829e-25	Down	ATP-dependent RNA helicase CHR1 (EC 3.6.4.13)	RNA-dependent ATPase
CAALFM_C502550CA	3637718	1516	1717	1287	565	638	512	1507	572	-1.63462	2.81138e-29	6.21818e-28	Down	Utp13p	Utp13p
CAALFM_CR08100CA	3642066	4928	5010	4651	1823	1904	1814	4863	1847	-1.63292	1.14148e-62	1.95294e-60	Down	Non-specific serine/threonine protein kinase (EC 2.7.11.1)	protein kinase
CAALFM_C401500WA	3635617	1137	1084	884	412	421	350	1035	394	-1.6269	1.69554e-26	3.10155e-25	Down	Cytoplasmic tRNA 2-thiolation protein 1 (EC 2.7.7.-) (Cytoplasmic tRNA adenylyltransferase 1)	uncharacterized protein CAALFM_C401500WA
CAALFM_C501580CA	3647040	42307	43378	39197	17092	16303	14187	41627	15861	-1.62449	2.12014e-41	1.01924e-39	Down	Elongation factor 3 (EF-3) (EC 3.6.4.-)	translation elongation factor EF-3
CAALFM_C203000CA	3643022	704	761	628	250	331	218	698	266	-1.62406	3.14285e-20	3.94007e-19	Down	18S rRNA aminocarboxypropyltransferase (EC 2.5.1.-)	ribosome biogenesis protein TSR3
CAALFM_C503020WA	3637821	1980	2105	2177	832	797	772	2087	800	-1.60875	8.3539e-35	2.65544e-33	Down	Cu(2+)-transporting P-type ATPase	Cu(2+)-transporting P-type ATPase
CAALFM_CR07530CA	3648000	12978	12833	12306	4762	4938	4915	12706	4872	-1.60796	2.02769e-63	3.57426e-61	Down	Ecm22p	Ecm22p
CAALFM_C202540WA	3635820	3692	3923	3294	1491	1302	1391	3636	1395	-1.60645	1.31407e-34	4.10966e-33	Down	Uncharacterized protein	uncharacterized protein CAALFM_C202540WA
CAALFM_C600470CA	3647152	2763	2662	2484	907	1186	945	2636	1013	-1.60217	1.51238e-36	5.46428e-35	Down	Fet99p	Fet99p
CAALFM_C301830CA	3636583	1402	1432	1187	521	541	485	1340	516	-1.5969	4.67938e-36	1.63976e-34	Down	Glycolipid 2-alpha-mannosyltransferase 2 (EC 2.4.1.-) (Alpha-1,2-mannosyltransferase 2)	alpha-1,2-mannosyltransferase KRE2
CAALFM_C201070WA	3638834	3266	3507	2993	1271	1323	1167	3255	1254	-1.59569	8.23167e-47	5.44132e-45	Down	DNA-directed RNA polymerase I subunit	DNA-directed RNA polymerase I subunit
CAALFM_CR00310CA	3639715	265	482	313	98	204	107	353	136	-1.59559	2.42728e-07	9.54664e-07	Down	Uncharacterized protein	uncharacterized protein CAALFM_CR00310CA
CAALFM_C302630CA	3638328	1274	1377	1120	383	639	433	1257	485	-1.59175	8.16409e-18	8.60335e-17	Down	Uncharacterized protein	uncharacterized protein CAALFM_C302630CA
CAALFM_CR08020CA	30515434	1181	1035	1325	489	422	458	1180	456	-1.58772	2.73552e-19	3.19529e-18	Down	H/ACA ribonucleoprotein complex subunit NOP10 (Nucleolar protein 10) (Nucleolar protein family A member 3) (snoRNP protein NOP10)	snoRNP complex protein
CAALFM_C106000WA	3639870	808	1005	986	311	394	379	933	361	-1.58449	4.81187e-22	6.72852e-21	Down	AA_permease domain-containing protein	uncharacterized protein CAALFM_C106000WA
CAALFM_C209660WA	3643793	1056	1266	1119	514	409	411	1147	445	-1.57753	3.89801e-21	5.16508e-20	Down	Nucleolar protein 16	uncharacterized protein CAALFM_C209660WA
CAALFM_C102800WA	3636873	363	382	407	172	105	169	384	149	-1.57718	7.1962e-11	4.12011e-10	Down	Uncharacterized protein	uncharacterized protein CAALFM_C102800WA
CAALFM_C403830WA	3647851	813	863	672	327	322	263	783	304	-1.57566	8.7922e-23	1.28827e-21	Down	tRNA (Guanosine(18)-2'-O)-methyltransferase	tRNA (guanosine(18)-2\\'-O)-methyltransferase
CAALFM_C402640CA	3637832	470	661	459	194	248	176	530	206	-1.57282	5.94229e-15	5.01688e-14	Down	tRNA-splicing endonuclease subunit Sen2 (EC 4.6.1.16)	tRNA splicing endonuclease subunit
CAALFM_C105050CA	3647535	3748	3810	3293	1406	1410	1408	3617	1408	-1.56889	1.40321e-48	1.00771e-46	Down	Exosome nuclease subunit	exosome nuclease subunit
CAALFM_C307600WA	3638495	957	1074	869	330	460	342	967	377	-1.56499	2.1356e-23	3.30393e-22	Down	Uncharacterized protein	uncharacterized protein CAALFM_C307600WA
CAALFM_C703850WA	3643145	890	978	701	327	367	307	856	334	-1.56287	4.4013e-23	6.5647e-22	Down	Nucleolar complex-associated protein 3	uncharacterized protein CAALFM_C703850WA
CAALFM_CR02710WA	3642576	859	788	721	344	305	276	789	308	-1.56169	7.23538e-23	1.06823e-21	Down	Rrp9p	Rrp9p
CAALFM_CR05630WA	3646692	1652	1745	1516	692	657	578	1638	642	-1.5514	2.04493e-32	5.48173e-31	Down	ATP-dependent RNA helicase DBP8 (EC 3.6.4.13)	ATP-dependent RNA helicase
CAALFM_C108310WA	3640765	2787	3248	3059	1346	1100	1128	3031	1191	-1.54492	1.56215e-24	2.60374e-23	Down	Opy2p	Opy2p
CAALFM_C703700CA	3647861	908	1032	837	426	334	334	926	365	-1.53699	1.37015e-19	1.63995e-18	Down	SnoRNA-binding rRNA-processing protein	snoRNA-binding rRNA-processing protein
CAALFM_CR05570CA	3647591	1672	1853	1596	699	684	637	1707	673	-1.5364	4.12608e-37	1.57904e-35	Down	Ribonucleoside-diphosphate reductase (EC 1.17.4.1)	Rnr3p
CAALFM_C101030WA	3640182	4669	4785	4484	1832	2101	1578	4646	1837	-1.52912	2.29754e-34	7.03409e-33	Down	Protein-arginine omega-N methyltransferase	protein-arginine omega-N methyltransferase
CAALFM_C204050CA	3637383	3331	3440	2903	1267	1262	1299	3225	1276	-1.52743	5.77659e-43	3.11134e-41	Down	Dck1p	Dck1p
CAALFM_C105850WA	3639881	1342	1384	1184	444	681	426	1303	517	-1.52031	1.22936e-17	1.27928e-16	Down	DNA polymerase delta subunit 3	DNA polymerase delta subunit
CAALFM_C205090WA	3643454	2089	2075	1865	843	796	755	2010	798	-1.5188	7.5943e-37	2.79595e-35	Down	ATP-dependent RNA helicase MAK5 (EC 3.6.4.13)	putative ATP-dependent RNA helicase
CAALFM_C103370WA	3636891	21548	22692	20698	9128	8856	7813	21646	8599	-1.51727	4.49041e-42	2.23254e-40	Down	Polyadenylate-binding protein, cytoplasmic and nuclear (PABP) (Poly(A)-binding protein) (Polyadenylate tail-binding protein)	polyadenylate-binding protein
CAALFM_CR09370WA	3641903	2336	2410	2307	1110	883	809	2351	934	-1.51713	4.79269e-21	6.30748e-20	Down	Elf1p	Elf1p
CAALFM_C111550WA	3645332	7330	7357	7561	3407	2777	2658	7416	2947	-1.51646	3.5533e-24	5.74155e-23	Down	H/ACA ribonucleoprotein complex subunit	H/ACA snoRNP pseudouridylase subunit
CAALFM_CR07280WA	3646025	7370	7973	7499	2868	2008	4208	7614	3028	-1.51453	8.83714e-10	4.55724e-09	Down	Fre30p	Fre30p
CAALFM_C209500WA	3643817	1240	1401	1152	527	525	456	1264	503	-1.51292	5.54178e-30	1.27417e-28	Down	tRNA dihydrouridine synthase	tRNA dihydrouridine synthase
CAALFM_C109490CA	3634763	9643	10198	8785	4440	3285	3669	9542	3798	-1.51237	2.01307e-21	2.72327e-20	Down	GMP synthase [glutamine-hydrolyzing] (EC 6.3.5.2) (GMP synthetase) (Glutamine amidotransferase)	GMP synthase (glutamine-hydrolyzing)
CAALFM_C106470WA	30515007	131	125	172	55	63	54	143	57	-1.50877	2.41299e-08	1.06095e-07	Down	60S ribosomal protein L39	ribosomal 60S subunit protein L39
CAALFM_C306830CA	3638543	2843	2884	2398	1037	1097	1108	2708	1081	-1.50509	1.30261e-40	5.82869e-39	Down	Putative helicase	putative helicase
CAALFM_CR09110CA	3641929	1156	1233	945	413	524	396	1111	444	-1.50225	1.84237e-23	2.86553e-22	Down	NADH-cytochrome b5 reductase (EC 1.6.2.2)	cytochrome-b5 reductase
CAALFM_C304250WA	3635138	546	569	476	214	198	228	530	213	-1.48826	5.86119e-21	7.6617e-20	Down	Wsc1p	Wsc1p
CAALFM_CR07050CA	3645728	4619	4626	4046	1667	2117	1561	4430	1782	-1.48597	1.16249e-30	2.7828e-29	Down	Bifunctional carbamoylphosphate synthetase/aspartate transcarbamylase	bifunctional carbamoylphosphate synthetase/aspartate transcarbamylase
CAALFM_C204080WA	3637381	3074	3488	2939	1345	1420	1066	3167	1277	-1.48003	1.36946e-26	2.52094e-25	Down	Uncharacterized protein	uncharacterized protein CAALFM_C204080WA
CAALFM_C306100CA	3641752	2511	2628	2283	1196	1009	794	2474	1000	-1.474	4.92724e-18	5.28815e-17	Down	ATP-dependent RNA helicase DED1 (EC 3.6.4.13)	DEAD-box ATP-dependent RNA helicase
CAALFM_C700690WA	3637966	504	589	427	184	239	191	507	205	-1.47317	1.16535e-17	1.21485e-16	Down	rRNA-binding ribosome biosynthesis protein	rRNA-binding ribosome biosynthesis protein
CAALFM_C502890WA	3637746	5501	4691	4756	2334	1834	1889	4983	2019	-1.46805	8.41786e-21	1.08574e-19	Down	Nucleoside diphosphate kinase (EC 2.7.4.6)	nucleoside diphosphate kinase
CAALFM_C300370CA	3640541	1247	1390	1314	545	525	534	1317	535	-1.46168	1.79712e-31	4.54516e-30	Down	Bud21p	Bud21p
CAALFM_C307410CA	3638486	16455	15605	14847	6427	6701	5949	15636	6359	-1.45888	1.15697e-48	8.51909e-47	Down	Lysine--tRNA ligase (EC 6.1.1.6) (Lysyl-tRNA synthetase)	lysine--tRNA ligase
CAALFM_C402280WA	3637894	2457	2855	2125	878	1186	963	2479	1009	-1.45689	1.77309e-24	2.94688e-23	Down	Isopentenyl-diphosphate delta-isomerase (EC 5.3.3.2) (Isopentenyl pyrophosphate isomerase) (IPP isomerase)	isopentenyl-diphosphate delta-isomerase
CAALFM_C205340CA	3643427	2448	2412	2310	1073	939	907	2390	973	-1.45632	2.50582e-29	5.56349e-28	Down	DNA-directed RNA polymerases I and III subunit RPAC1	DNA-directed RNA polymerase core subunit
CAALFM_C404170CA	3641184	268	270	190	91	124	82	243	99	-1.45455	1.64323e-10	9.05177e-10	Down	Axl2p	Axl2p
CAALFM_CR04240CA	3640989	5369	5379	5197	2131	2387	2013	5315	2177	-1.44143	1.15441e-45	7.14384e-44	Down	RNA cytidine acetyltransferase (EC 2.3.1.-) (18S rRNA cytosine acetyltransferase)	ribosome biosynthesis protein
CAALFM_C501560CA	3647064	2131	3144	2002	817	1324	849	2426	997	-1.4333	6.92687e-12	4.38549e-11	Down	Glutathione-disulfide reductase	glutathione-disulfide reductase
CAALFM_C503360WA	3646351	890	1047	876	391	437	331	938	386	-1.43005	1.03004e-22	1.50546e-21	Down	DNA-directed RNA polymerase core subunit	DNA-directed RNA polymerase core subunit
CAALFM_C112310CA	3642016	1366	1471	1238	606	533	539	1358	559	-1.42934	8.44721e-27	1.59021e-25	Down	Csi2p	Csi2p
CAALFM_C501540WA	30515301	32604	37411	36370	15311	14459	14032	35462	14601	-1.42874	1.5773e-33	4.65744e-32	Down	Ribosomal 40S subunit protein S11A	ribosomal 40S subunit protein S11A
CAALFM_C503280WA	3646358	6501	6191	5740	2430	2709	2459	6144	2533	-1.42558	5.57075e-50	4.5641e-48	Down	Cam1-1p	Cam1-1p
CAALFM_C109780CA	3634842	2947	3077	2792	1288	1210	1144	2939	1214	-1.42092	2.49042e-36	8.83339e-35	Down	Putative ferric-chelate reductase	putative ferric-chelate reductase
CAALFM_C304270CA	3635141	336	336	191	105	129	124	288	119	-1.42017	4.33124e-09	2.07024e-08	Down	Ctp1p	Ctp1p
CAALFM_C100770CA	3639350	484	484	482	238	160	203	483	200	-1.415	6.34728e-13	4.49721e-12	Down	Protein ROT1	Rot1p
CAALFM_C501110WA	3642623	2181	2421	2193	985	977	851	2265	938	-1.41471	7.57703e-33	2.07904e-31	Down	OTU domain-containing protein	uncharacterized protein CAALFM_C501110WA
CAALFM_C202510WA	3635817	4646	4875	4524	2118	1696	2004	4682	1939	-1.41465	6.07624e-24	9.63092e-23	Down	Ribose-phosphate diphosphokinase (EC 2.7.6.1)	ribose phosphate diphosphokinase subunit
CAALFM_C208100WA	3642334	19101	17023	19855	7659	7216	8326	18660	7734	-1.41272	1.16185e-24	1.9421e-23	Down	Pyr_redox_2 domain-containing protein	uncharacterized protein CAALFM_C208100WA
CAALFM_C604330WA	3646290	311	385	221	153	124	104	306	127	-1.40945	9.84025e-09	4.5036e-08	Down	Nop8p	Nop8p
CAALFM_CR08340WA	3642081	9486	9488	10293	4374	4470	3305	9756	4050	-1.40889	1.10444e-21	1.50457e-20	Down	Cystathionine gamma-lyase	cystathionine gamma-lyase
CAALFM_C307550CA	3638525	3594	3430	3403	1445	1579	1306	3476	1443	-1.40887	6.84757e-37	2.53709e-35	Down	Genetic interactor of prohibitins 3, mitochondrial (Found in mitochondrial proteome protein 38)	uncharacterized protein CAALFM_C307550CA
CAALFM_C105630CA	3639840	4520	4764	3941	1900	1967	1635	4408	1834	-1.40349	4.59417e-33	1.30362e-31	Down	Uncharacterized protein	uncharacterized protein CAALFM_C105630CA
CAALFM_C110800CA	3644437	673	667	671	264	348	226	670	279	-1.40143	7.38395e-17	7.11133e-16	Down	Alp1p	Alp1p
CAALFM_C113750CA	3636137	185	176	113	68	80	49	158	66	-1.39394	3.31928e-07	1.28465e-06	Down	Uncharacterized protein	uncharacterized protein CAALFM_C113750CA
CAALFM_C107790CA	3640706	445	379	344	141	174	175	389	163	-1.3865	3.09872e-15	2.65077e-14	Down	Uncharacterized protein	uncharacterized protein CAALFM_C107790CA
CAALFM_C400970CA	3635614	2927	2778	2922	1246	1273	1108	2876	1209	-1.37883	3.9723e-32	1.05511e-30	Down	Midasin	AAA family ATPase midasin
CAALFM_C501550CA	3647063	25762	28742	28735	12430	11679	10903	27746	11671	-1.37735	2.29925e-30	5.41488e-29	Down	Uncharacterized protein	uncharacterized protein CAALFM_C501550CA
CAALFM_C405650WA	3641814	3511	3457	3319	1657	1168	1511	3429	1445	-1.37301	1.88421e-16	1.76213e-15	Down	Uncharacterized protein	uncharacterized protein CAALFM_C405650WA
CAALFM_C504570CA	3636510	3461	3843	3524	1594	1593	1375	3609	1521	-1.37278	3.49201e-33	1.00559e-31	Down	CTP synthase (EC 6.3.4.2) (UTP--ammonia ligase)	CTP synthase
CAALFM_C503920CA	3647448	797	924	859	405	343	342	860	363	-1.36915	1.10847e-19	1.33222e-18	Down	rRNA-processing protein	rRNA-processing protein
CAALFM_C400810CA	3645742	758	737	670	322	300	293	722	305	-1.36721	8.41168e-24	1.32604e-22	Down	tRNA N6-adenosine threonylcarbamoyltransferase, mitochondrial (EC 2.3.1.234) (N6-L-threonylcarbamoyladenine synthase) (t(6)A synthase) (t(6)A37 threonylcarbamoyladenosine biosynthesis protein QRI7) (tRNA threonylcarbamoyladenosine biosynthesis protein QRI7)	putative N(6)-L-threonylcarbamoyladenine synthase
CAALFM_C501600CA	3647252	774	754	558	321	303	258	695	294	-1.36395	7.0999e-16	6.38333e-15	Down	ATP-dependent rRNA helicase SPB4 (EC 3.6.4.13)	putative ATP-dependent RNA helicase
CAALFM_C300100WA	3640567	1014	1061	732	382	484	321	936	396	-1.36364	5.1445e-14	3.96891e-13	Down	Splicing factor YJU2	mRNA splicing protein
CAALFM_C701760CA	3637007	3824	4099	4054	1602	1850	1625	3992	1692	-1.35934	1.44434e-38	5.83452e-37	Down	Iron-sulfur cluster assembly protein	iron-binding protein
CAALFM_CR02170WA	3640070	4953	4276	4522	1855	1985	1989	4584	1943	-1.35924	8.07223e-33	2.20451e-31	Down	Homoserine O-acetyltransferase	homoserine O-acetyltransferase
CAALFM_C102450CA	3636849	575	543	572	267	246	204	563	239	-1.35565	5.63009e-17	5.51351e-16	Down	C2H2-type domain-containing protein	uncharacterized protein CAALFM_C102450CA
CAALFM_C700360WA	3638038	3323	3763	2957	1243	1801	1223	3348	1422	-1.35443	1.45905e-18	1.63217e-17	Down	Cell-surface associated glycoprotein DFI1 (Defective in filamentous invasion protein 1)	Dfi1p
CAALFM_CR04110WA	3641026	1245	1543	1215	593	541	568	1334	567	-1.35273	2.25198e-22	3.21073e-21	Down	H/ACA ribonucleoprotein complex non-core subunit NAF1	RNA-binding snoRNP assembly protein
CAALFM_C504990WA	3636538	712	899	680	289	375	312	764	325	-1.35077	1.42345e-18	1.59542e-17	Down	DNA-directed RNA polymerase III subunit RPC9	DNA-directed RNA polymerase III subunit
CAALFM_C100900WA	3639352	1338	1557	1200	583	623	536	1365	581	-1.3494	1.00275e-25	1.76224e-24	Down	Ribosome biogenesis regulatory protein	Rrs1p
CAALFM_C503790WA	3647231	223	299	226	92	123	104	249	106	-1.34906	3.17449e-11	1.86525e-10	Down	Guanylate kinase (EC 2.7.4.8)	guanylate kinase
CAALFM_C701450CA	3636959	5988	5944	5383	2380	2800	2219	5772	2466	-1.34063	1.89803e-35	6.41909e-34	Down	Eukaryotic translation initiation factor 3 subunit B (eIF3b) (Eukaryotic translation initiation factor 3 90 kDa subunit homolog) (eIF3 p90) (Translation initiation factor eIF3 p90 subunit homolog)	translation initiation factor eIF3 subunit b
CAALFM_CR03760WA	3643178	1533	1835	1341	604	763	645	1570	671	-1.33979	3.43675e-22	4.85056e-21	Down	Protein N-terminal and lysine N-methyltransferase EFM7 (EC 2.1.1.-) (Elongation factor methyltransferase 7)	S-adenosylmethionine-dependent methyltransferase
CAALFM_C208050CA	3642307	2169	2461	3209	1150	1171	1031	2613	1117	-1.3393	4.76129e-14	3.69124e-13	Down	Siderophore transporter	siderophore transporter
CAALFM_C603210CA	3639178	524	469	438	177	235	200	477	204	-1.33824	1.63797e-17	1.69528e-16	Down	DNA-directed RNA polymerase III subunit RPC6 (RNA polymerase III subunit C6)	DNA-directed RNA polymerase III subunit
CAALFM_CR06840WA	3647322	938	997	867	414	402	384	934	400	-1.335	2.70083e-27	5.25442e-26	Down	U3 small nucleolar RNA-associated protein 25 (U3 snoRNA-associated protein 25) (U three protein 25)	rRNA-binding ribosome biosynthesis protein
CAALFM_C202940WA	3643014	1919	1781	1586	816	727	721	1762	755	-1.33377	1.07212e-24	1.79726e-23	Down	Precorrin-2 dehydrogenase (EC 1.3.1.76)	uroporphyrinogen-III C-methyltransferase
CAALFM_C503630CA	3646983	472	518	388	175	242	173	459	197	-1.32995	2.60764e-14	2.06939e-13	Down	Uncharacterized protein	uncharacterized protein CAALFM_C503630CA
CAALFM_C101510WA	3640229	2655	2907	3154	1633	762	1353	2905	1249	-1.32586	2.00266e-07	7.94643e-07	Down	Uncharacterized protein	uncharacterized protein CAALFM_C101510WA
CAALFM_CR00900WA	3640396	829	868	630	266	414	321	776	334	-1.32335	4.85185e-14	3.75309e-13	Down	tRNA (guanine(26)-N(2))-dimethyltransferase (EC 2.1.1.216)	tRNA (guanine26-N2)-dimethyltransferase
CAALFM_C209240CA	3644064	64	64	67	17	38	29	65	28	-1.32143	0.000130696	0.000339705	Down	Uncharacterized protein	uncharacterized protein CAALFM_C209240CA
CAALFM_C601630WA	3641646	2366	2717	1927	931	1301	802	2337	1011	-1.31157	8.62013e-14	6.56326e-13	Down	Tif3p	Tif3p
CAALFM_C502010CA	3643772	3433	3350	3011	1377	1398	1466	3265	1414	-1.30905	1.28287e-36	4.66403e-35	Down	DUF3835 domain-containing protein	uncharacterized protein CAALFM_C502010CA
CAALFM_C107500CA	3646665	2113	2231	1981	866	1017	856	2108	913	-1.30887	1.83887e-35	6.25539e-34	Down	Lhp1p	Lhp1p
CAALFM_C209990CA	3643964	2171	1874	1895	756	1053	772	1980	860	-1.30233	1.01964e-19	1.228e-18	Down	ATP-binding cassette transporter	ATP-binding cassette transporter
CAALFM_C304380CA	3635173	2097	2419	2334	1079	935	965	2283	993	-1.29909	2.22813e-22	3.18453e-21	Down	13 kDa ribonucleoprotein-associated protein	RNA binding protein
CAALFM_C111610CA	3645345	1417	1258	1316	551	576	610	1330	579	-1.29706	1.71085e-25	2.96191e-24	Down	AB hydrolase-1 domain-containing protein	uncharacterized protein CAALFM_C111610CA
CAALFM_C204810WA	3647777	469	409	376	151	218	178	418	182	-1.2967	4.91278e-14	3.79517e-13	Down	Imidazoleglycerol-phosphate dehydratase (EC 4.2.1.19)	imidazoleglycerol-phosphate dehydratase
CAALFM_C206840WA	3643494	163	197	178	56	88	90	179	78	-1.29487	1.88124e-08	8.35997e-08	Down	Spr1p	Spr1p
CAALFM_C304840CA	3635224	1250	1324	865	404	612	485	1146	500	-1.292	9.91227e-13	6.81556e-12	Down	F-box domain-containing protein	uncharacterized protein CAALFM_C304840CA
CAALFM_CR04600WA	3640950	5169	5081	5232	2371	2205	2212	5161	2263	-1.2806	8.14466e-31	1.97406e-29	Down	Uncharacterized protein	uncharacterized protein CAALFM_CR04600WA
CAALFM_CR06720WA	3646614	4128	4215	3674	1903	1802	1572	4006	1759	-1.27743	1.45393e-27	2.86695e-26	Down	60S ribosomal export protein NMD3	ribosome-binding protein
CAALFM_C301520CA	3636570	1403	1436	1127	595	649	503	1322	582	-1.27148	1.89631e-20	2.40848e-19	Down	Uncharacterized protein	uncharacterized protein CAALFM_C301520CA
CAALFM_C202580WA	3635860	2164	2159	2312	995	943	985	2212	974	-1.27105	4.95251e-26	8.83705e-25	Down	MFS domain-containing protein	uncharacterized protein CAALFM_C202580WA
CAALFM_C701790CA	3637057	48084	45069	48637	21112	22302	19104	47263	20839	-1.26801	1.46334e-31	3.76647e-30	Down	Ribosomal 60S subunit protein L5	ribosomal 60S subunit protein L5
CAALFM_C110650WA	3647674	210	264	191	77	122	94	222	98	-1.26531	3.82802e-09	1.84793e-08	Down	DNA-(Apurinic or apyrimidinic site) lyase	DNA-(apurinic or apyrimidinic site) lyase
CAALFM_C500310CA	3641576	803	950	759	379	391	341	837	370	-1.26216	3.47026e-21	4.61934e-20	Down	Uncharacterized protein	uncharacterized protein CAALFM_C500310CA
CAALFM_C500260WA	3641561	13118	12647	12484	6223	4913	5784	12750	5640	-1.26064	3.2888e-20	4.11418e-19	Down	Ribose-phosphate diphosphokinase (EC 2.7.6.1)	ribose phosphate diphosphokinase subunit
CAALFM_C304370CA	3635172	2076	2120	1982	931	897	904	2059	911	-1.26015	3.27794e-33	9.48647e-32	Down	Urb2 domain-containing protein	uncharacterized protein CAALFM_C304370CA
CAALFM_C406720WA	3642947	10562	12396	10144	5732	4339	4574	11034	4882	-1.26014	8.40325e-17	8.053e-16	Down	rRNA 2'-O-methyltransferase fibrillarin (Histone-glutamine methyltransferase)	rRNA methyltransferase
CAALFM_C100740CA	3639327	5344	5206	4423	2182	2423	2028	4991	2211	-1.25735	8.70054e-32	2.27978e-30	Down	Ornithine decarboxylase (ODC) (EC 4.1.1.17)	ornithine decarboxylase
CAALFM_C203990WA	3637367	2799	3042	2571	1135	1458	1142	2804	1245	-1.25221	1.01914e-26	1.90622e-25	Down	Translation initiation factor eIF2B subunit beta	translation initiation factor eIF2B subunit beta
CAALFM_C304190WA	30515203	113	150	115	52	76	39	126	56	-1.25	4.44093e-06	1.47028e-05	Down	Uncharacterized protein	uncharacterized protein CAALFM_C304190WA
CAALFM_C404700WA	3641139	14047	13464	13556	6331	6362	5594	13689	6096	-1.24557	1.15194e-33	3.45405e-32	Down	Ssz1p	Ssz1p
CAALFM_C207040WA	3643499	956	980	865	401	426	421	934	416	-1.24519	2.54391e-27	4.98247e-26	Down	HIT-type domain-containing protein	uncharacterized protein CAALFM_C207040WA
CAALFM_C301310WA	3636620	1162	1104	985	440	461	549	1084	483	-1.24431	1.56132e-19	1.8535e-18	Down	Putative ATPase	putative ATPase
CAALFM_C301560WA	3636669	1929	2138	1851	879	947	813	1973	880	-1.24205	3.29424e-31	8.11974e-30	Down	RNA helicase (EC 3.6.4.13)	DEAH-box ATP-dependent RNA helicase
CAALFM_C602360WA	3645880	911	1045	945	475	438	382	967	432	-1.23843	2.78734e-19	3.24929e-18	Down	60S ribosome subunit biogenesis protein NIP7	ribosome biosynthesis protein
CAALFM_C107900WA	3640721	2861	2615	2461	1210	1196	1147	2646	1184	-1.2348	1.5943e-30	3.80083e-29	Down	Coi1p	Coi1p
CAALFM_C603640WA	3640299	1253	1530	1376	737	575	552	1386	621	-1.23188	2.33863e-14	1.86609e-13	Down	Nucleolar GTP-binding protein 2	putative GTPase
CAALFM_C406850CA	3642912	3402	3585	3139	1422	1651	1467	3375	1513	-1.23067	7.728e-39	3.21099e-37	Down	Methionine aminopeptidase (EC 3.4.11.18)	methionine aminopeptidase
CAALFM_C403270WA	3637890	1680	1801	1513	812	696	734	1665	747	-1.22892	6.0454e-22	8.37288e-21	Down	rRNA-binding ribosome biosynthesis protein	rRNA-binding ribosome biosynthesis protein
CAALFM_C403440CA	3646810	787	987	766	394	412	338	847	381	-1.2231	1.64078e-17	1.69528e-16	Down	Ubiquitin-specific protease	ubiquitin-specific protease
CAALFM_C407030WA	3642964	1030	979	785	338	535	383	931	419	-1.22196	3.58571e-13	2.59429e-12	Down	Phosphoadenylyl-sulfate reductase (Thioredoxin)	phosphoadenylyl-sulfate reductase (thioredoxin)
CAALFM_C701170CA	3645914	217	240	214	96	131	75	224	101	-1.21782	9.01116e-09	4.14371e-08	Down	Uncharacterized protein	uncharacterized protein CAALFM_C701170CA
CAALFM_C110970WA	3644427	1151	1166	910	538	486	434	1076	486	-1.21399	3.81127e-17	3.77686e-16	Down	NUC153 domain-containing protein	pre-rRNA-processing protein ESF1
CAALFM_C209950WA	3643822	2427	3101	2221	1049	1479	974	2583	1167	-1.21337	1.3259e-13	9.93915e-13	Down	Purine-cytosine permease	purine-cytosine permease
CAALFM_CR07600WA	3644849	976	1015	791	455	440	363	927	419	-1.21241	3.75457e-17	3.72702e-16	Down	DNA-dependent ATPase	DNA-dependent ATPase
CAALFM_CR08490WA	3642135	4077	4605	4035	1970	1943	1843	4239	1919	-1.20896	5.12592e-33	1.43353e-31	Down	Tsr1p	Tsr1p
CAALFM_C501820WA	3643758	4860	5206	4920	2169	2401	2216	4995	2262	-1.20822	4.21927e-41	1.97931e-39	Down	Hsp90 cochaperone	Hsp90 cochaperone
CAALFM_CR00210WA	3639700	2072	2087	2018	996	870	932	2059	933	-1.20686	4.65105e-24	7.4738e-23	Down	Alk2p	Alk2p
CAALFM_C108290CA	3640762	1848	1973	1709	975	782	752	1843	836	-1.20455	4.40754e-17	4.35292e-16	Down	SnoRNA-binding rRNA-processing protein	snoRNA-binding rRNA-processing protein
CAALFM_C500800CA	3644126	9188	9898	9016	4516	4618	3612	9367	4249	-1.20452	3.33705e-24	5.40714e-23	Down	Dioxygenase	dioxygenase
CAALFM_C102790WA	3636872	10882	10626	10113	5038	4886	4422	10540	4782	-1.2041	1.11174e-32	3.0079e-31	Down	Eukaryotic translation initiation factor 3 subunit I (eIF3i) (Eukaryotic translation initiation factor 3 39 kDa subunit homolog) (eIF-3 39 kDa subunit homolog)	translation initiation factor eIF3 subunit i
CAALFM_CR03790CA	3643180	1332	1289	1481	686	504	672	1367	621	-1.20129	2.38752e-12	1.57641e-11	Down	Protein KRE1	Kre1p
CAALFM_CR07290WA	3646024	12768	14592	14125	6057	3788	9003	13828	6283	-1.20086	0.00170462	0.00361099	Down	Fre7p	Fre7p
CAALFM_C500980WA	3642652	1201	1392	1085	645	498	531	1226	558	-1.19713	1.13006e-14	9.311e-14	Down	Transcriptional regulator of yeast form adherence 3	Try3p
CAALFM_C205840WA	3647484	650	684	562	331	275	258	632	288	-1.19444	1.2056e-14	9.90534e-14	Down	2-(3-amino-3-carboxypropyl)histidine synthase subunit 1 (EC 2.5.1.108) (Diphthamide biosynthesis protein 1) (Diphtheria toxin resistance protein 1) (S-adenosyl-L-methionine:L-histidine 3-amino-3-carboxypropyltransferase 1)	2-(3-amino-3-carboxypropyl)histidine synthase
CAALFM_C505080WA	3636492	857	881	992	512	317	416	910	415	-1.19277	2.29999e-09	1.13864e-08	Down	Grf10p	Grf10p
CAALFM_C107360WA	3644470	400	436	380	151	230	173	405	185	-1.18919	8.20624e-13	5.71001e-12	Down	Protein STU1	uncharacterized protein CAALFM_C107360WA
CAALFM_C401490WA	3635618	5567	5761	4569	2430	2638	2210	5299	2426	-1.18425	1.21556e-26	2.25908e-25	Down	Eukaryotic translation initiation factor 3 subunit C (eIF3c) (Eukaryotic translation initiation factor 3 93 kDa subunit homolog) (eIF3 p93) (Translation initiation factor eIF3, p93 subunit homolog)	translation initiation factor eIF3 subunit c
CAALFM_C206520CA	3646571	308	357	299	115	185	142	321	147	-1.18367	1.18475e-10	6.60757e-10	Down	Mitochondrial thiamine pyrophosphate carrier 1	thiamine transporter
CAALFM_C307420WA	3638485	4080	4190	3394	1695	2083	1575	3888	1784	-1.17937	1.77549e-22	2.55013e-21	Down	Eukaryotic translation initiation factor 3 subunit H (eIF3h)	uncharacterized protein CAALFM_C307420WA
CAALFM_C305140CA	3635161	1622	1752	1459	816	703	700	1611	740	-1.17703	2.81788e-20	3.5403e-19	Down	tRNA (Guanine-N2-)-methyltransferase	tRNA (guanine-N2-)-methyltransferase
CAALFM_C602880WA	3639238	941	839	830	412	369	418	870	400	-1.175	4.16458e-18	4.51966e-17	Down	Ribonuclease H (EC 3.1.26.4)	uncharacterized protein CAALFM_C602880WA
CAALFM_C204350CA	3645451	1215	1237	1213	597	568	522	1222	562	-1.17438	2.24778e-23	3.45909e-22	Down	ATP-dependent RNA helicase SUV3, mitochondrial (EC 3.6.4.13)	ATP-dependent RNA helicase
CAALFM_C207890WA	3642296	3576	3440	3261	1595	1613	1521	3426	1576	-1.17386	7.36919e-35	2.35531e-33	Down	Ribose-phosphate diphosphokinase (EC 2.7.6.1)	ribose phosphate diphosphokinase subunit
CAALFM_C202570WA	3635858	804	892	907	421	401	377	868	400	-1.17	1.23968e-18	1.39752e-17	Down	MFS domain-containing protein	uncharacterized protein CAALFM_C202570WA
CAALFM_CR00800CA	3640416	2037	2179	1887	857	1051	905	2034	938	-1.16844	2.83042e-29	6.23656e-28	Down	SnoRNA-binding rRNA-processing protein	snoRNA-binding rRNA-processing protein
CAALFM_C102090CA	3644577	590	562	364	189	318	191	505	233	-1.16738	1.26485e-07	5.12369e-07	Down	Uncharacterized protein	uncharacterized protein CAALFM_C102090CA
CAALFM_C101910WA	3645425	4339	4326	4119	1956	2047	1901	4261	1968	-1.16514	2.55422e-39	1.07666e-37	Down	Uncharacterized protein	uncharacterized protein CAALFM_C101910WA
CAALFM_CR02520WA	3647693	644	750	542	299	347	248	645	298	-1.16443	3.02166e-13	2.19712e-12	Down	DNA-directed RNA polymerase core subunit	DNA-directed RNA polymerase core subunit
CAALFM_C401260WA	3635703	1665	1935	1631	787	899	732	1744	806	-1.16377	2.78578e-24	4.5265e-23	Down	Rlm1p	Rlm1p
CAALFM_C400540CA	3645745	2205	2360	1911	1000	1083	915	2159	999	-1.16116	4.81431e-26	8.62073e-25	Down	Nmd5p	Nmd5p
CAALFM_C201240CA	3638794	477	515	376	217	197	220	456	211	-1.16114	6.74545e-13	4.76193e-12	Down	ATP-dependent DNA helicase CHL1 (EC 3.6.4.12) (Chromosome loss protein 1)	uncharacterized protein CAALFM_C201240CA
CAALFM_C603440WA	3640274	1086	1037	1083	583	420	482	1069	495	-1.1596	7.78463e-13	5.44269e-12	Down	Mitochondrial group I intron splicing factor CCM1	uncharacterized protein CAALFM_C603440WA
CAALFM_C110640CA	3647673	243	289	244	93	148	118	259	120	-1.15833	1.19013e-09	6.06214e-09	Down	Pea2p	Pea2p
CAALFM_CR10620CA	3639006	5322	5027	5111	2659	1742	2765	5153	2389	-1.15697	4.06976e-10	2.16397e-09	Down	Biotin--[acetyl-CoA-carboxylase] ligase	biotin-
CAALFM_C206390CA	3646556	5000	5569	4776	2746	2314	2062	5115	2374	-1.15459	2.62573e-17	2.65171e-16	Down	Inosine-5'-monophosphate dehydrogenase (IMP dehydrogenase) (IMPD) (IMPDH) (EC 1.1.1.205)	IMP dehydrogenase
CAALFM_CR03840CA	3643184	60	56	52	29	29	21	56	26	-1.15385	0.000427077	0.00101442	Down	Uncharacterized protein	uncharacterized protein CAALFM_CR03840CA
CAALFM_C703230CA	3641369	36	29	19	8	15	17	28	13	-1.15385	0.0202667	0.03516	Down	Uncharacterized protein	uncharacterized protein CAALFM_C703230CA
CAALFM_C106740CA	3639507	442	582	494	252	260	194	506	235	-1.15319	6.92843e-12	4.38549e-11	Down	Nop6p	Nop6p
CAALFM_C701510WA	3637049	9098	7874	8784	3708	3941	4320	8585	3990	-1.15163	5.59397e-22	7.78472e-21	Down	MFS domain-containing protein	uncharacterized protein CAALFM_C701510WA
CAALFM_C205330CA	3643426	224	263	281	152	91	113	256	119	-1.15126	7.3895e-07	2.73266e-06	Down	Uncharacterized protein	uncharacterized protein CAALFM_C205330CA
CAALFM_C104760CA	3644777	120	115	112	37	72	53	116	54	-1.14815	8.75001e-06	2.75075e-05	Down	Syg1p	Syg1p
CAALFM_C208480WA	3643900	1848	2157	1646	960	816	862	1884	879	-1.14334	2.51518e-17	2.55337e-16	Down	Ribosomal RNA-processing protein 8 (EC 2.1.1.-)	25S rRNA (adenine645-N1)-methyltransferase
CAALFM_C301430WA	3636633	288	256	238	125	124	116	261	122	-1.13934	2.25033e-11	1.35369e-10	Down	Regulator of rDNA transcription 14	uncharacterized protein CAALFM_C301430WA
CAALFM_C202030WA	3635770	2178	1933	1776	785	1185	784	1962	918	-1.13725	2.01485e-13	1.48925e-12	Down	Phospho-2-dehydro-3-deoxyheptonate aldolase (EC 2.5.1.54)	3-deoxy-7-phosphoheptulonate synthase
CAALFM_C306720WA	3638447	2177	2394	2052	1079	994	1032	2208	1035	-1.13333	5.96347e-25	1.00842e-23	Down	Pre-mRNA-processing ATP-dependent RNA helicase PRP5 (EC 3.6.4.13)	DEAD-box RNA helicase
CAALFM_C109120WA	3634941	1243	1099	1008	508	515	548	1117	524	-1.13168	5.41316e-20	6.65716e-19	Down	Inositolphosphotransferase	inositolphosphotransferase
CAALFM_C302040CA	3636579	906	1080	951	516	455	409	979	460	-1.12826	1.05691e-15	9.37201e-15	Down	60S ribosomal subunit assembly/export protein LOC1	uncharacterized protein CAALFM_C302040CA
CAALFM_C404950WA	3641168	44	56	54	18	22	31	51	24	-1.125	0.00101108	0.00225344	Down	Uncharacterized protein	uncharacterized protein CAALFM_C404950WA
CAALFM_C504010CA	3647439	62	83	65	22	42	35	70	33	-1.12121	0.000308201	0.000751386	Down	Uncharacterized protein	uncharacterized protein CAALFM_C504010CA
CAALFM_C209880CA	3643779	8592	7717	7662	3867	3673	3766	7990	3769	-1.11993	5.2732e-27	1.01235e-25	Down	SWIRM domain-containing protein	uncharacterized protein CAALFM_C209880CA
CAALFM_C400140CA	3645025	7541	6635	6725	3285	3377	3200	6967	3287	-1.11956	4.0484e-29	8.82005e-28	Down	Histidine biosynthesis trifunctional protein [Includes: Phosphoribosyl-AMP cyclohydrolase (EC 3.5.4.19); Phosphoribosyl-ATP pyrophosphohydrolase (EC 3.6.1.31); Histidinol dehydrogenase (HDH) (EC 1.1.1.23)]	trifunctional histidinol dehydrogenase/phosphoribosyl-AMP cyclohydrolase/phosphoribosyl-ATP diphosphatase
CAALFM_CR03890WA	3641009	490	585	432	200	299	211	502	237	-1.11814	4.76896e-11	2.7603e-10	Down	White-opaque regulator 3	Wor3p
CAALFM_CR06910WA	3647315	758	996	687	335	471	348	814	385	-1.11429	1.12785e-11	6.99433e-11	Down	Ras family guanine nucleotide exchange factor	Ras family guanine nucleotide exchange factor
CAALFM_C703480WA	3646230	507	468	419	214	272	175	465	220	-1.11364	3.08784e-11	1.81617e-10	Down	Arf family guanine nucleotide exchange factor	Arf family guanine nucleotide exchange factor
CAALFM_CR10240WA	3638922	1349	1473	1203	678	666	565	1342	636	-1.11006	1.17756e-19	1.41235e-18	Down	Utp5p	Utp5p
CAALFM_CR03360WA	3645141	1591	1815	1543	799	898	648	1650	782	-1.10997	2.49699e-17	2.53933e-16	Down	U3 small nucleolar RNA-associated protein 11 (U3 snoRNA-associated protein 11)	rRNA-processing protein
CAALFM_C701210CA	3645904	1133	1195	1067	528	570	514	1132	537	-1.10801	4.31697e-26	7.77456e-25	Down	DNA-directed RNA polymerase III subunit	DNA-directed RNA polymerase III subunit
CAALFM_C502180CA	3637757	3091	3141	2914	1533	1423	1385	3049	1447	-1.10712	8.52975e-27	1.60057e-25	Down	Leucine-responsive transcriptional regulator	leucine-responsive transcriptional regulator
CAALFM_C108200WA	3640746	1571	1723	1438	679	866	702	1577	749	-1.10547	5.22316e-22	7.28611e-21	Down	Endonuclease III homolog (EC 3.2.2.-) (EC 4.2.99.18) (Bifunctional DNA N-glycosylase/DNA-(apurinic or apyrimidinic site) lyase) (DNA glycosylase/AP lyase)	bifunctional N-glycosylase/AP lyase
CAALFM_CR02420WA	3644926	907	1060	970	497	520	378	979	465	-1.10538	1.88237e-14	1.52503e-13	Down	rRNA-binding ribosome biosynthesis protein	rRNA-binding ribosome biosynthesis protein
CAALFM_C504090CA	3647730	1840	2257	2093	862	1103	974	2063	980	-1.1051	2.92623e-19	3.40438e-18	Down	Translation initiation factor eIF1	translation initiation factor eIF1
CAALFM_C302320WA	3636552	6950	6597	5647	3101	3498	2538	6398	3046	-1.10046	3.95489e-18	4.30816e-17	Down	Acetolactate synthase (EC 2.2.1.6)	acetolactate synthase catalytic subunit
CAALFM_C300330WA	3640547	2321	2455	2085	1199	1119	949	2287	1089	-1.10009	3.07616e-19	3.57166e-18	Down	Utp8p	Utp8p
CAALFM_CR00640WA	3639688	19039	17578	15084	9633	7041	7977	17234	8217	-1.09736	3.98459e-13	2.87573e-12	Down	Acetyl-CoA carboxylase	acetyl-CoA carboxylase
CAALFM_C202630WA	3635839	956	1037	874	443	492	434	956	456	-1.09649	1.29052e-22	1.8674e-21	Down	RRN7-type domain-containing protein	uncharacterized protein CAALFM_C202630WA
CAALFM_C703890CA	3643108	7862	7941	8283	3592	4027	3883	8029	3834	-1.09416	3.0414e-30	7.07674e-29	Down	B30.2/SPRY domain-containing protein	uncharacterized protein CAALFM_C703890CA
CAALFM_CR10750CA	3638942	1130	1301	1137	570	600	533	1189	568	-1.09331	8.40864e-23	1.23518e-21	Down	zf-LYAR domain-containing protein	uncharacterized protein CAALFM_CR10750CA
CAALFM_CR10060WA	3639035	4325	4057	3744	1992	1918	1883	4042	1931	-1.09322	1.15583e-27	2.29469e-26	Down	U2 snRNP complex subunit	U2 snRNP complex subunit
CAALFM_C201060CA	3638835	195	268	189	105	118	89	217	104	-1.08654	5.83697e-08	2.46398e-07	Down	Diphthamide biosynthesis protein 4 (J protein type 3)	uncharacterized protein CAALFM_C201060CA
CAALFM_C600860WA	3644011	75	77	68	36	39	29	73	35	-1.08571	6.42881e-05	0.000176066	Down	Glutathione peroxidase	Gpx1p
CAALFM_C403820CA	3647850	676	837	694	329	339	390	736	353	-1.08499	7.63852e-15	6.39328e-14	Down	Hrq2p	Hrq2p
CAALFM_C114110CA	3643347	62808	57960	63277	31231	29781	27588	61348	29533	-1.07727	7.03559e-23	1.04137e-21	Down	Ribosomal 60S subunit protein L4B	ribosomal 60S subunit protein L4B
CAALFM_C501610WA	3647251	648	676	568	302	322	287	631	304	-1.07566	2.54964e-18	2.80364e-17	Down	Pseudouridine synthase	pseudouridine synthase
CAALFM_CR10410CA	3638957	1629	1878	1593	901	790	769	1700	820	-1.07317	3.09916e-18	3.38869e-17	Down	Pre-rRNA-processing protein PNO1	uncharacterized protein CAALFM_CR10410CA
CAALFM_C401520CA	3635615	39754	40301	41884	20864	18459	19529	40646	19617	-1.07198	8.92636e-22	1.22176e-20	Down	60S ribosomal protein L20	ribosomal 60S subunit protein L20B
CAALFM_C402270CA	3635579	8860	10069	9501	4817	4673	4233	9477	4574	-1.07193	2.7093e-24	4.41456e-23	Down	Bfr1p	Bfr1p
CAALFM_C404810CA	3641112	848	817	719	382	465	306	795	384	-1.07031	9.23058e-13	6.38458e-12	Down	tRNA (guanine-N(7)-)-methyltransferase (EC 2.1.1.33) (Transfer RNA methyltransferase 8) (tRNA (guanine(46)-N(7))-methyltransferase) (tRNA(m7G46)-methyltransferase)	tRNA (guanine46-N7)-methyltransferase
CAALFM_C702500CA	3636942	342	361	289	138	142	199	331	160	-1.06875	8.59486e-09	3.96167e-08	Down	Bifunctional diacylglycerol diphosphate phosphatase/phosphatidate phosphatase	bifunctional diacylglycerol diphosphate phosphatase/phosphatidate phosphatase
CAALFM_C306520CA	3642289	682	763	542	302	340	318	662	320	-1.06875	2.30392e-14	1.84346e-13	Down	Brr6_like_C_C domain-containing protein	uncharacterized protein CAALFM_C306520CA
CAALFM_C105740CA	3639893	12143	14023	12752	6275	6756	5784	12973	6272	-1.0684	1.01219e-27	2.01641e-26	Down	Uncharacterized protein	uncharacterized protein CAALFM_C105740CA
CAALFM_CR08420WA	3642117	2535	3081	2747	1226	1626	1193	2788	1348	-1.06825	1.4095e-16	1.32886e-15	Down	Uncharacterized protein	uncharacterized protein CAALFM_CR08420WA
CAALFM_C113360CA	3636215	70	60	55	18	44	29	62	30	-1.06667	0.00182474	0.00384443	Down	Rmp1p	Rmp1p
CAALFM_C601110WA	3644053	8179	8018	6244	4053	3621	3186	7480	3620	-1.0663	1.79848e-15	1.5732e-14	Down	Fad2p	Fad2p
CAALFM_C500280CA	3641581	2046	2049	1709	1027	909	878	1935	938	-1.0629	1.9308e-18	2.1475e-17	Down	Endonuclease (EC 3.1.30.-)	ribonuclease
CAALFM_C106010WA	3639869	2485	2800	2396	1297	1060	1366	2560	1241	-1.06285	1.12311e-14	9.26687e-14	Down	Chitin synthase export chaperone	Chs7p
CAALFM_C202230CA	3635775	32	38	30	13	14	21	33	16	-1.0625	0.00804293	0.0152595	Down	GLOBIN domain-containing protein	uncharacterized protein CAALFM_C202230CA
CAALFM_C500460CA	3641544	913	904	737	393	439	409	851	414	-1.05556	8.66659e-19	9.8272e-18	Down	Putative oxidoreductase	putative oxidoreductase
CAALFM_C207300CA	3643477	308	312	269	146	155	130	296	144	-1.05556	9.06844e-12	5.66607e-11	Down	DNA-directed RNA polymerase subunit	DNA-directed RNA polymerase I core subunit
CAALFM_C105110CA	3647668	6729	6687	6595	3316	3539	2880	6670	3245	-1.05547	3.09581e-25	5.28104e-24	Down	Phospho-2-dehydro-3-deoxyheptonate aldolase, tyrosine-inhibited (EC 2.5.1.54) (3-deoxy-D-arabino-heptulosonate 7-phosphate synthase) (DAHP synthase) (Phospho-2-keto-3-deoxyheptonate aldolase)	3-deoxy-7-phosphoheptulonate synthase
CAALFM_CR09740WA	3639008	1474	1745	1361	773	795	669	1527	746	-1.04692	5.04292e-18	5.40233e-17	Down	ATP-dependent rRNA helicase RRP3 (EC 3.6.4.13)	RNA-dependent ATPase
CAALFM_C101130WA	3640178	3394	3445	3175	1612	1713	1567	3338	1631	-1.0466	8.85867e-34	2.66999e-32	Down	Ubiquitin-binding SDF ubiquitin ligase complex subunit	ubiquitin-binding SDF ubiquitin ligase complex subunit
CAALFM_C704130CA	3643130	4329	4792	4320	2262	2378	1936	4480	2192	-1.0438	2.82442e-23	4.26744e-22	Down	Translation initiation factor eIF2 subunit beta	translation initiation factor eIF2 subunit beta
CAALFM_C208040CA	30515149	30358	33298	32243	17663	14846	14428	31966	15646	-1.04308	1.99576e-17	2.04389e-16	Down	Ribosomal 40S subunit protein S10A	ribosomal 40S subunit protein S10A
CAALFM_C209350WA	3644108	1520	1308	1479	832	592	690	1436	705	-1.03688	1.84761e-10	1.01297e-09	Down	Tafazzin family protein	lysophosphatidylcholine acyltransferase
CAALFM_C105010CA	3647532	1877	2145	1697	933	1018	858	1906	936	-1.03632	6.04947e-21	7.89008e-20	Down	PAQR-type receptor	PAQR-type receptor
CAALFM_C206020WA	3644071	8202	9939	8478	5131	3743	4209	8873	4361	-1.03463	3.66696e-12	2.38332e-11	Down	Cntp	Cntp
CAALFM_C101450WA	3640239	2434	2104	2660	1318	1194	1033	2399	1182	-1.02961	3.46797e-12	2.25903e-11	Down	Protein kinase	protein kinase
CAALFM_C304830CA	3635222	29788	31097	26034	15910	13590	13327	28973	14276	-1.02949	1.29141e-18	1.45303e-17	Down	Fatty acid synthase subunit alpha (EC 2.3.1.86) [Includes: 3-oxoacyl-[acyl-carrier-protein] reductase (EC 1.1.1.100); 3-oxoacyl-[acyl-carrier-protein] synthase (EC 2.3.1.41)]	trifunctional fatty acid synthase subunit
CAALFM_C104620WA	3646135	1145	1351	1001	548	600	577	1166	575	-1.02783	2.09243e-17	2.13914e-16	Down	Uncharacterized protein	uncharacterized protein CAALFM_C104620WA
CAALFM_C203830WA	3637399	1132	1249	970	520	659	475	1117	551	-1.02722	2.1577e-14	1.73601e-13	Down	Diphthine--ammonia ligase (EC 6.3.1.14) (Diphthamide synthase) (Diphthamide synthetase)	diphthine--ammonia ligase
CAALFM_C600370CA	3646084	8171	8909	7096	4149	4453	3337	8059	3980	-1.02487	3.5424e-17	3.5345e-16	Down	Nucleolar protein 58	RNA-processing protein
CAALFM_C403030CA	3637932	1497	1588	1560	859	696	739	1548	765	-1.02353	5.15199e-15	4.36868e-14	Down	Nan1p	Nan1p
CAALFM_C105360CA	3642482	1787	1825	1703	891	845	893	1772	876	-1.02283	2.29838e-23	3.52761e-22	Down	Polynucleotide adenylyltransferase (EC 2.7.7.19)	non-canonical poly(A) polymerase
CAALFM_CR08090WA	3642095	52684	54719	51995	28574	26075	24179	53133	26276	-1.02211	1.1163e-22	1.61933e-21	Down	Hsp70 family ATPase	Hsp70 family ATPase
CAALFM_CR01410CA	3640136	1059	1124	1035	511	605	477	1073	531	-1.02072	1.83318e-19	2.163e-18	Down	Uncharacterized protein	uncharacterized protein CAALFM_CR01410CA
CAALFM_CR01570WA	3640077	309	337	246	139	184	118	297	147	-1.02041	3.13379e-08	1.35837e-07	Down	Aminoacyl-tRNA hydrolase (EC 3.1.1.29)	aminoacyl-tRNA hydrolase
CAALFM_C101350CA	3640190	33236	33346	33373	16527	17574	15470	33318	16524	-1.01634	3.01053e-31	7.45203e-30	Down	ATP-dependent RNA helicase eIF4A (EC 3.6.4.13) (Eukaryotic initiation factor 4A) (eIF-4A) (Translation initiation factor 1)	translation initiation factor eIF4A
CAALFM_C107960WA	3640725	160	157	149	72	81	78	155	77	-1.01299	9.47281e-08	3.9025e-07	Down	Exosome complex protein	uncharacterized protein CAALFM_C107960WA
CAALFM_C103110WA	30514975	45556	52085	47906	25686	24018	22709	48516	24138	-1.00994	1.09467e-22	1.59357e-21	Down	60S ribosomal protein L6	ribosomal 60S subunit protein L6B
CAALFM_C206810CA	3643489	13521	15429	14344	7363	7165	7014	14431	7181	-1.00961	9.71247e-26	1.71204e-24	Down	Ribosomal 60S subunit protein L11B	ribosomal 60S subunit protein L11B
CAALFM_C204280WA	3637326	2187	2236	2030	1126	954	1136	2151	1072	-1.00653	1.10039e-16	1.04421e-15	Down	Protein kinase domain-containing protein	uncharacterized protein CAALFM_C204280WA
CAALFM_C502680WA	3637774	756	899	690	307	506	358	782	390	-1.00513	9.41909e-10	4.84875e-09	Down	Uncharacterized protein	uncharacterized protein CAALFM_C502680WA
CAALFM_CR04200WA	3640939	2833	3111	2590	1479	1607	1173	2845	1420	-1.00352	5.70266e-16	5.16703e-15	Down	Type I HSP40 co-chaperone	type I HSP40 co-chaperone
CAALFM_C402530WA	3637862	900	884	713	377	501	370	832	416	-1	3.42868e-13	2.48686e-12	Down	Arg83p	Arg83p
CAALFM_CR10420WA	3638974	7379	7143	7196	4111	3090	3658	7239	3620	-0.999724	2.93176e-13	2.1371e-12	Down	Uncharacterized protein	uncharacterized protein CAALFM_CR10420WA
CAALFM_CR07750CA	3647350	1362	1392	1136	642	667	637	1297	649	-0.998459	9.35174e-21	1.20086e-19	Down	ATP-dependent RNA helicase DBP6 (EC 3.6.4.13)	putative ATP-dependent RNA helicase
CAALFM_C205270WA	3643470	749	868	664	420	404	318	760	381	-0.994751	6.98832e-12	4.4186e-11	Down	Uncharacterized protein	uncharacterized protein CAALFM_C205270WA
CAALFM_C204120CA	3637377	2141	2631	2226	1323	1121	1071	2333	1172	-0.990614	4.72078e-14	3.66633e-13	Down	Nucleolar protein 12	uncharacterized protein CAALFM_C204120CA
CAALFM_C406430CA	3642794	795	736	611	360	333	385	714	359	-0.988858	9.44955e-13	6.52053e-12	Down	Uncharacterized protein	uncharacterized protein CAALFM_C406430CA
CAALFM_C201980CA	3635764	189	171	140	77	80	96	167	84	-0.988095	1.20542e-06	4.33103e-06	Down	Srd1p	Srd1p
CAALFM_C209940WA	3643823	5347	5581	4626	2501	2891	2441	5185	2611	-0.985829	1.80105e-25	3.09961e-24	Down	Amino acid starvation-responsive transcription factor	amino acid starvation-responsive transcription factor
CAALFM_C503080CA	3637701	7419	8427	8406	4042	4084	4089	8084	4072	-0.985265	3.43228e-22	4.85056e-21	Down	MFS domain-containing protein	uncharacterized protein CAALFM_C503080CA
CAALFM_C404000WA	3641219	1051	1165	995	488	667	463	1070	539	-0.985158	2.4886e-13	1.8232e-12	Down	Met4p	Met4p
CAALFM_C205260WA	3643469	1807	2126	1829	869	1145	889	1921	968	-0.984504	6.69174e-17	6.46609e-16	Down	Protein phosphatase regulator	protein phosphatase regulator
CAALFM_C208330WA	3648166	1857	1945	1507	905	870	902	1770	892	-0.984305	7.54834e-18	7.9834e-17	Down	Uncharacterized protein	uncharacterized protein CAALFM_C208330WA
CAALFM_CR07640CA	3647258	1649	1982	1680	793	1034	860	1770	896	-0.975446	3.10111e-17	3.11557e-16	Down	Uncharacterized protein	uncharacterized protein CAALFM_CR07640CA
CAALFM_C101640WA	3640195	19039	19313	19354	10443	9623	9156	19235	9741	-0.974643	8.25897e-22	1.13575e-20	Down	40S ribosomal protein S4	ribosomal 40S subunit protein S4A
CAALFM_CR07630CA	30515429	20233	23696	20333	10883	11462	10216	21421	10854	-0.973558	4.13279e-26	7.46598e-25	Down	40S ribosomal protein S27	ribosomal 40S subunit protein S27B
CAALFM_C107200WA	3644474	1291	1365	1233	750	444	776	1296	657	-0.972603	9.49959e-07	3.46235e-06	Down	Organic acid transporter	organic acid transporter
CAALFM_C305900WA	3641739	712	628	552	314	379	267	631	320	-0.971875	4.38729e-11	2.55464e-10	Down	Cationic amino acid transporter	cationic amino acid transporter
CAALFM_CR04160CA	3640976	1881	1968	1582	970	905	880	1810	918	-0.971678	3.23459e-18	3.53014e-17	Down	tRNA (adenine(58)-N(1))-methyltransferase non-catalytic subunit TRM6 (tRNA(m1A58)-methyltransferase subunit TRM6) (tRNA(m1A58)MTase subunit TRM6)	tRNA 1-methyladenosine methyltransferase subunit
CAALFM_C112770WA	3646816	7106	7037	5950	3211	3933	3049	6698	3398	-0.97116	5.49758e-20	6.74671e-19	Down	Eukaryotic translation initiation factor 3 subunit A (eIF3a) (Eukaryotic translation initiation factor 3 110 kDa subunit homolog) (eIF3 p110) (Translation initiation factor eIF3, p110 subunit homolog)	translation initiation factor eIF3 subunit a
CAALFM_CR06110CA	3644844	753	800	700	393	377	372	751	381	-0.971129	2.56021e-17	2.59004e-16	Down	Transcriptional regulator RFX1	Rfx1p
CAALFM_C108870CA	3634922	1946	1872	1499	954	978	764	1772	899	-0.971079	7.34346e-14	5.61326e-13	Down	WD repeat-containing protein JIP5	Jip5p
CAALFM_C504880CA	3636439	8681	7827	8363	5366	2201	5064	8290	4210	-0.969121	0.0187572	0.0327562	Down	Multifunctional fusion protein [Includes: L-glutamate gamma-semialdehyde dehydrogenase (EC 1.2.1.88) (L-glutamate gamma-semialdehyde dehydrogenase); Delta-1-pyrroline-5-carboxylate dehydrogenase (P5C dehydrogenase)]	1-pyrroline-5-carboxylate dehydrogenase
CAALFM_C205980CA	3644075	598	546	520	284	291	270	555	282	-0.968085	7.0872e-15	5.94896e-14	Down	Uncharacterized protein	uncharacterized protein CAALFM_C205980CA
CAALFM_C106430CA	3639553	52	69	57	26	29	36	59	30	-0.966667	0.00133438	0.00289198	Down	Uncharacterized protein	uncharacterized protein CAALFM_C106430CA
CAALFM_C601860CA	3641626	967	916	1012	472	484	516	965	491	-0.965377	1.14826e-15	1.01357e-14	Down	Hch1p	Hch1p
CAALFM_C110670CA	3647677	2163	2153	1773	1152	1049	902	2030	1034	-0.96325	2.16346e-14	1.73823e-13	Down	DNA-directed RNA polymerase subunit (EC 2.7.7.6)	DNA-directed RNA polymerase I core subunit
CAALFM_C505490CA	3636532	9634	9449	8967	5010	4927	4379	9350	4772	-0.959346	2.00377e-24	3.31135e-23	Down	Histidine--tRNA ligase (EC 6.1.1.21)	histidine--tRNA ligase
CAALFM_C100640CA	3639378	3523	3748	3759	2085	1845	1705	3677	1878	-0.957934	3.97771e-16	3.64384e-15	Down	DNA-directed RNA polymerase (EC 2.7.7.6)	DNA-directed RNA polymerase
CAALFM_CR06330CA	3644846	451	478	398	213	278	186	442	226	-0.955752	3.78225e-10	2.01478e-09	Down	Uncharacterized protein	uncharacterized protein CAALFM_CR06330CA
CAALFM_C600790CA	3647077	17553	19410	20233	8671	7077	13508	19065	9752	-0.954984	2.29853e-06	7.93033e-06	Down	Copper transport protein CTR1	high-affinity Cu transporter
CAALFM_C111000CA	3644422	585	688	602	378	263	318	625	320	-0.953125	7.94748e-09	3.6837e-08	Down	rRNA-processing protein CGR1	uncharacterized protein CAALFM_C111000CA
CAALFM_C104840CA	3644785	412	392	395	219	220	177	400	205	-0.95122	4.4115e-11	2.56617e-10	Down	MRH domain-containing protein	uncharacterized protein CAALFM_C104840CA
CAALFM_CR02530WA	3647692	2982	3415	2651	1634	1739	1279	3016	1551	-0.944552	1.66859e-13	1.23961e-12	Down	ATP-dependent RNA helicase DBP2 (EC 3.6.4.13)	DEAD-box ATP-dependent RNA helicase
CAALFM_C103090WA	3636924	60309	63228	62008	35446	29983	30132	61848	31854	-0.941609	9.09638e-17	8.68861e-16	Down	40S ribosomal protein S1 (S3aE)	ribosomal 40S subunit protein S1B
CAALFM_C108360CA	3640755	112772	112876	110782	65324	50307	57763	112143	57798	-0.940257	1.6166e-13	1.20407e-12	Down	Acyl-CoA desaturase (EC 1.14.19.1)	stearoyl-CoA 9-desaturase
CAALFM_C101530CA	3640232	10279	10235	10658	5233	5648	5197	10391	5359	-0.938981	1.80223e-26	3.28639e-25	Down	Arginine--tRNA ligase (EC 6.1.1.19) (Arginyl-tRNA synthetase)	arginine--tRNA ligase
CAALFM_C505470WA	3636526	3651	3861	3530	1750	2307	1640	3681	1899	-0.938389	1.07805e-15	9.54495e-15	Down	Est1p	Est1p
CAALFM_C210540WA	3641200	2942	3420	3047	1776	1453	1624	3136	1618	-0.938195	3.47889e-14	2.72732e-13	Down	Uncharacterized protein	uncharacterized protein CAALFM_C210540WA
CAALFM_C111430WA	3644541	283	424	230	134	221	129	312	161	-0.937888	5.73714e-05	0.000158166	Down	Uncharacterized protein	uncharacterized protein CAALFM_C111430WA
CAALFM_C104710CA	3644764	303	284	258	149	152	138	282	146	-0.931507	6.89917e-10	3.6058e-09	Down	Ribosome assembly protein 3	uncharacterized protein CAALFM_C104710CA
CAALFM_C100340WA	3639295	1456	1592	1263	664	977	592	1437	744	-0.931452	2.08603e-09	1.03536e-08	Down	Adenylate kinase isoenzyme 6 homolog HBR1 (AK6) (EC 2.7.4.3) (Dual activity adenylate kinase/ATPase) (AK/ATPase) (Hemoglobin and proliferation-regulated protein 1) (Hb-regulated protein 1)	nucleoside-triphosphatase
CAALFM_C503600WA	3646980	3237	3215	3312	1745	1826	1492	3255	1688	-0.928318	1.5805e-18	1.76464e-17	Down	Mdj1p	Mdj1p
CAALFM_C113110CA	3636199	5106	5529	5042	2908	2605	2622	5226	2712	-0.926991	9.69489e-20	1.17735e-18	Down	Chitin synthase (EC 2.4.1.16)	chitin synthase
CAALFM_C504910WA	3636417	528	531	433	271	279	224	497	258	-0.926357	1.78654e-11	1.08366e-10	Down	rRNA-processing protein EFG1	uncharacterized protein CAALFM_C504910WA
CAALFM_C406980WA	3642969	166	187	195	117	63	104	183	95	-0.926316	0.00012664	0.0003299	Down	pH-regulated antigen PRA1 (58 kDa fibrinogen-binding mannoprotein)	Pra1p
CAALFM_C105500WA	3642506	1276	1300	1052	698	653	532	1209	628	-0.925159	2.10926e-12	1.39904e-11	Down	Mitochondrial 37S ribosomal protein RSM22	mitochondrial 37S ribosomal protein RSM22
CAALFM_C111210CA	3644531	2002	2106	2046	1199	1064	934	2051	1066	-0.924015	2.87245e-14	2.26717e-13	Down	Hap43p	Hap43p
CAALFM_C111030WA	3644419	8095	9159	8477	4602	4931	3893	8577	4475	-0.916648	4.20062e-18	4.55028e-17	Down	60S ribosomal protein L8	Rpl82p
CAALFM_C304340WA	3635273	2746	2709	2591	1370	1296	1535	2682	1400	-0.915714	6.08818e-17	5.93215e-16	Down	Atf1p	Atf1p
CAALFM_CR10260WA	3638932	909	939	946	529	455	473	931	486	-0.915638	1.16969e-13	8.80216e-13	Down	21S rRNA (Uridine2791-2'-O) methyltransferase	21S rRNA (uridine2791-2\\'-O) methyltransferase
CAALFM_C112760WA	3646817	1649	1665	1508	887	809	822	1607	839	-0.915375	1.85112e-18	2.06283e-17	Down	Protein BCP1	protein-transporting protein
CAALFM_C203820CA	30515104	33431	39941	34209	20040	18993	17177	35860	18737	-0.91386	4.11248e-18	4.47146e-17	Down	Ribosomal 40S subunit protein S9B	ribosomal 40S subunit protein S9B
CAALFM_C503250WA	3646361	429	502	376	203	286	194	436	228	-0.912281	1.21006e-08	5.47776e-08	Down	Ribosomal lysine N-methyltransferase 4 (EC 2.1.1.-)	ribosomal lysine N-methyltransferase
CAALFM_C206440CA	3646565	253	355	236	139	170	133	281	147	-0.911565	4.48546e-07	1.70091e-06	Down	Uncharacterized protein	uncharacterized protein CAALFM_C206440CA
CAALFM_C504120CA	3636522	576	623	527	259	364	281	575	301	-0.910299	1.34626e-11	8.26075e-11	Down	Inositol oxygenase (EC 1.13.99.1) (Myo-inositol oxygenase)	uncharacterized protein CAALFM_C504120CA
CAALFM_C105380CA	3642480	1007	1021	900	504	452	576	976	511	-0.90998	2.8712e-12	1.88083e-11	Down	DNA-binding protein	DNA-binding protein
CAALFM_C400100CA	3645004	2413	2486	1958	1212	1131	1248	2286	1197	-0.909774	1.08361e-15	9.57961e-15	Down	F-box domain-containing protein	uncharacterized protein CAALFM_C400100CA
CAALFM_C203080WA	3642979	23271	20002	20534	13126	9067	11219	21269	11137	-0.90976	2.41067e-09	1.18838e-08	Down	Isocitrate dehydrogenase [NAD] subunit, mitochondrial	isocitrate dehydrogenase (NAD(+))
CAALFM_C103010WA	3636839	11102	12735	12152	6441	6340	6065	11996	6282	-0.909583	3.77795e-21	5.01742e-20	Down	60S acidic ribosomal protein P1-A (CaRP1A)	ribosomal protein P1A
CAALFM_C109580CA	3634888	172	176	156	84	77	103	168	88	-0.909091	2.33659e-06	8.04256e-06	Down	Triacylglycerol lipase (EC 3.1.1.3)	Lip1p
CAALFM_C206000WA	3644073	1844	2111	1899	1062	868	1135	1951	1022	-0.909002	1.73929e-11	1.0561e-10	Down	rRNA-processing protein	rRNA-processing protein
CAALFM_C406660WA	3642809	1327	1395	1200	655	729	671	1307	685	-0.908029	2.39657e-21	3.22705e-20	Down	HTH CENPB-type domain-containing protein	uncharacterized protein CAALFM_C406660WA
CAALFM_C300560CA	3640585	2570	2611	2471	1369	1332	1310	2551	1337	-0.908003	2.60702e-23	3.95953e-22	Down	rRNA-processing protein	rRNA-processing protein
CAALFM_C303210WA	3638315	964	1051	1035	472	592	539	1017	534	-0.904494	9.73493e-16	8.67199e-15	Down	Uncharacterized protein	uncharacterized protein CAALFM_C303210WA
CAALFM_C500250CA	3641562	809	870	903	440	471	447	861	453	-0.900662	2.80539e-15	2.41762e-14	Down	SRR1 domain-containing protein	uncharacterized protein CAALFM_C500250CA
CAALFM_C502590CA	3637723	928	894	833	567	391	441	885	466	-0.899142	1.28834e-08	5.79154e-08	Down	Uncharacterized protein	uncharacterized protein CAALFM_C502590CA
CAALFM_C305860CA	3641759	425	455	326	208	244	183	402	212	-0.896226	6.78609e-09	3.16811e-08	Down	25S rRNA (Uracil2634-N3)-methyltransferase	25S rRNA (uracil2634-N3)-methyltransferase
CAALFM_C406970CA	3642970	65	72	80	43	37	33	72	38	-0.894737	0.000635843	0.00146541	Down	Zrt1p	Zrt1p
CAALFM_C208760CA	3643880	9260	9388	8818	4837	5103	4566	9155	4835	-0.893485	4.67565e-29	1.01486e-27	Down	Translation initiation factor eIF4G	translation initiation factor eIF4G
CAALFM_C402260CA	3635690	789	903	914	536	467	373	869	459	-0.893246	4.46708e-09	2.12992e-08	Down	Putative methyltransferase	putative methyltransferase
CAALFM_C114160WA	3643322	446	500	370	199	283	213	439	232	-0.892241	5.27572e-09	2.49909e-08	Down	Protein-lysine N-methyltransferase	protein-lysine N-methyltransferase
CAALFM_C106960WA	3639569	4366	4434	3925	2265	2378	2083	4242	2242	-0.892061	1.83296e-24	3.03771e-23	Down	Translation initiation factor eIF2 subunit alpha	translation initiation factor eIF2 subunit alpha
CAALFM_C201590WA	3635784	20328	20494	20762	12235	8908	11408	20528	10850	-0.891982	1.98495e-10	1.08214e-09	Down	Cytochrome c oxidase subunit (Cytochrome c oxidase polypeptide VIa)	cytochrome c oxidase subunit VIa
CAALFM_C500680WA	3641569	838	846	661	446	446	350	782	414	-0.888889	7.28949e-11	4.16532e-10	Down	Arginine N-methyltransferase 2 (EC 2.1.1.-)	protein-arginine N5-methyltransferase
CAALFM_CR03250CA	3645102	6178	6548	5858	3179	3329	3340	6195	3283	-0.886994	2.5934e-28	5.34958e-27	Down	Uncharacterized protein	uncharacterized protein CAALFM_CR03250CA
CAALFM_C600650CA	30515328	16465	17062	16818	9874	8867	7960	16782	8900	-0.885618	7.73518e-16	6.93306e-15	Down	Ribosomal 40S subunit protein S13	ribosomal 40S subunit protein S13
CAALFM_C113060CA	3636123	8259	7468	7185	4498	3677	3978	7637	4051	-0.885214	1.20656e-13	9.0562e-13	Down	Elongation factor G, mitochondrial (EF-Gmt) (Elongation factor G 1, mitochondrial) (mEF-G 1) (Elongation factor G1)	uncharacterized protein CAALFM_C113060CA
CAALFM_CR01330WA	3640385	675	933	643	333	456	406	750	398	-0.884422	6.8382e-09	3.18988e-08	Down	Carbamoyl-phosphate synthase (Glutamine-hydrolyzing)	carbamoyl-phosphate synthase (glutamine-hydrolyzing)
CAALFM_C306060WA	3641747	2337	2299	2059	1228	1238	1090	2232	1185	-0.883544	7.67844e-20	9.38351e-19	Down	Elongator complex protein 3 (EC 2.3.1.-)	Elongator subunit
CAALFM_CR03780CA	3643179	2723	2639	3323	1540	1479	1592	2895	1537	-0.883539	2.3322e-11	1.39572e-10	Down	DUF202 domain-containing protein	uncharacterized protein CAALFM_CR03780CA
CAALFM_C204600CA	3645439	23220	24668	23284	13392	12121	12292	23724	12602	-0.882558	4.7345e-20	5.84725e-19	Down	Ribosomal 60S subunit protein L17B	ribosomal 60S subunit protein L17B
CAALFM_C301900CA	3636559	576	573	407	278	289	260	519	276	-0.880435	1.46879e-09	7.41019e-09	Down	FYVE-type domain-containing protein	uncharacterized protein CAALFM_C301900CA
CAALFM_C300490WA	3640518	3564	3937	3172	1748	2074	1858	3558	1893	-0.879556	8.46915e-21	1.08993e-19	Down	Histone acetyltransferase ESA1 (EC 2.3.1.48) (Protein 2-hydroxyisobutyryltransferase ESA1) (EC 2.3.1.-) (Protein acetyltransferase ESA1) (EC 2.3.1.-) (Protein crotonyltransferase ESA1) (EC 2.3.1.-)	NuA4 histone acetyltransferase complex catalytic subunit
CAALFM_C205070WA	3643452	294	428	401	198	241	157	374	199	-0.879397	2.02162e-06	7.05867e-06	Down	Fre9p	Fre9p
CAALFM_C405750CA	3641807	558	591	423	244	325	267	524	279	-0.878136	1.59402e-09	8.02112e-09	Down	U2 small nuclear ribonucleoprotein A' (U2 snRNP A')	U2 snRNP complex subunit
CAALFM_C306010WA	3641734	15121	14132	15199	7820	8574	7275	14817	7890	-0.877947	4.03327e-20	5.00246e-19	Down	Translation elongation factor EF1B gamma	translation elongation factor EF1B gamma
CAALFM_C702340CA	3636933	717	701	658	392	347	369	692	369	-0.875339	3.99729e-13	2.88132e-12	Down	tRNA (guanine-N(7)-)-methyltransferase non-catalytic subunit TRM82 (Transfer RNA methyltransferase 82)	uncharacterized protein CAALFM_C702340CA
CAALFM_C703590CA	3646239	601	792	682	402	368	338	692	369	-0.875339	4.1076e-10	2.18209e-09	Down	Uncharacterized protein	uncharacterized protein CAALFM_C703590CA
CAALFM_C210740CA	3641236	3224	3576	3222	1927	1649	1774	3341	1783	-0.873808	2.18878e-15	1.90316e-14	Down	Tetratricopeptide repeat-containing protein	tetratricopeptide repeat-containing protein
CAALFM_C604260CA	3646277	9425	8706	8412	4704	4178	5290	8848	4724	-0.872989	3.19767e-13	2.3222e-12	Down	NFACT-R_1 domain-containing protein	uncharacterized protein CAALFM_C604260CA
CAALFM_C700490CA	3637986	1365	1500	1323	842	600	795	1396	746	-0.871314	5.06385e-09	2.40265e-08	Down	N-terminal protein methyltransferase	N-terminal protein methyltransferase
CAALFM_CR06560CA	3648367	576	564	337	226	318	246	492	263	-0.870722	3.24826e-06	1.09601e-05	Down	Uncharacterized protein	uncharacterized protein CAALFM_CR06560CA
CAALFM_C206460WA	3646566	1814	1598	1326	817	876	844	1579	846	-0.86643	9.72017e-14	7.34315e-13	Down	Rta3p	Rta3p
CAALFM_C701950WA	3636970	264	279	195	119	147	130	246	132	-0.863636	3.50276e-07	1.34848e-06	Down	Rhomboid protein 2 (EC 3.4.21.-)	putative rhomboid protease
CAALFM_C307400WA	3638471	600	590	546	334	318	282	579	311	-0.861736	2.43502e-12	1.60595e-11	Down	Putative tRNA (cytidine(32)/guanosine(34)-2'-O)-methyltransferase (EC 2.1.1.205) (2'-O-ribose RNA methyltransferase TRM7 homolog)	tRNA methyltransferase
CAALFM_C210550CA	3641256	4113	4237	4027	2139	2508	2006	4126	2218	-0.860234	2.47926e-20	3.13519e-19	Down	Gcn1p	Gcn1p
CAALFM_C104490WA	3646145	5638	5435	5445	2794	3097	2991	5506	2961	-0.859507	3.88495e-25	6.60782e-24	Down	SHNi-TPR domain-containing protein	uncharacterized protein CAALFM_C104490WA
CAALFM_C304490WA	3635256	1462	1402	1233	821	731	653	1366	735	-0.858503	1.51146e-12	1.01643e-11	Down	Rax1p	Rax1p
CAALFM_C301970CA	3636597	52	45	59	35	21	29	52	28	-0.857143	0.00868153	0.0163485	Down	Uncharacterized protein	uncharacterized protein CAALFM_C301970CA
CAALFM_CR03730CA	3643226	8982	9072	9163	4787	4448	5434	9072	4890	-0.855215	2.20657e-14	1.77043e-13	Down	Uncharacterized protein	uncharacterized protein CAALFM_CR03730CA
CAALFM_CR07800WA	3647354	505	587	632	284	375	270	575	310	-0.854839	1.15822e-08	5.26358e-08	Down	Candidapepsin-2 (EC 3.4.23.24) (ACP 2) (Aspartate protease 2) (Secreted aspartic protease 2)	Sap2p
CAALFM_C601450CA	3641624	665	619	500	295	298	369	595	321	-0.853583	4.69217e-09	2.23175e-08	Down	Uncharacterized protein	uncharacterized protein CAALFM_C601450CA
CAALFM_C702040CA	3636950	14240	17231	12600	6914	8877	8003	14690	7931	-0.852225	4.76555e-14	3.69124e-13	Down	Cup9p	Cup9p
CAALFM_C305220WA	3635237	16552	14384	14520	10067	4842	9639	15152	8183	-0.851644	0.000116522	0.000305319	Down	Pleiotropic ABC efflux transporter of multiple drugs CDR1 (Pleiotropic drug resistance protein CDR1)	ATP-binding cassette multidrug transporter
CAALFM_C109570WA	3634887	2326	2235	2219	1280	1223	1161	2260	1221	-0.850942	2.26012e-18	2.49471e-17	Down	Protein arginine methyltransferase NDUFAF7 (EC 2.1.1.320)	uncharacterized protein CAALFM_C109570WA
CAALFM_C405400CA	3646952	1418	1250	1169	810	540	724	1279	691	-0.850941	1.8372e-07	7.32989e-07	Down	SIS domain-containing protein	uncharacterized protein CAALFM_C405400CA
CAALFM_C302180CA	3636643	1592	1515	1357	831	901	687	1488	806	-0.846154	1.61518e-13	1.20407e-12	Down	Deoxyhypusine synthase	deoxyhypusine synthase
CAALFM_C500570WA	3641589	1893	1887	1973	927	1245	949	1918	1040	-0.844231	2.37382e-13	1.7435e-12	Down	Phospholipid-transporting ATPase (EC 7.6.2.1)	aminophospholipid-translocating P4-type ATPase
CAALFM_C201210CA	3638857	953	958	753	508	375	564	888	482	-0.842324	4.27898e-07	1.62685e-06	Down	Hnm1p	Hnm1p
CAALFM_C402870CA	3637908	4113	4143	3891	2333	2366	1898	4049	2199	-0.841291	5.51292e-16	5.00291e-15	Down	Zuotin	zuotin
CAALFM_CR04100CA	3641025	34986	36117	37340	20744	19949	18245	36148	19646	-0.839967	8.07784e-18	8.52792e-17	Down	Ribosomal protein L15	ribosomal 60S subunit protein L15B
CAALFM_C113670WA	3636193	5871	5162	4679	2677	2113	3753	5237	2848	-0.838834	4.04737e-06	1.34612e-05	Down	Fumarate reductase	fumarate reductase
CAALFM_C109210CA	3634897	3047	2499	2150	1332	1583	1270	2565	1395	-0.83871	2.9935e-11	1.76425e-10	Down	Basic amino acid transporter	basic amino acid transporter
CAALFM_C504440CA	3636413	2827	2298	2799	1432	1091	1789	2641	1437	-0.837857	2.196e-06	7.60817e-06	Down	Sfc1p	Sfc1p
CAALFM_C203810CA	3637400	44801	54201	50628	28704	26938	25810	49877	27151	-0.837023	2.00053e-15	1.74469e-14	Down	Ribosomal 60S subunit protein L21A	ribosomal 60S subunit protein L21A
CAALFM_C205410WA	30515120	27342	28756	29657	15554	15107	16026	28585	15562	-0.836846	2.33944e-18	2.57738e-17	Down	Ribosomal 60S subunit protein L31B	ribosomal 60S subunit protein L31B
CAALFM_C111680CA	30515056	89	126	89	62	52	51	101	55	-0.836364	0.000372594	0.000893765	Down	Uncharacterized protein	U2 snRNP complex subunit YSF3
CAALFM_CR05260CA	3648120	833	963	728	418	605	351	841	458	-0.836245	3.20463e-07	1.24358e-06	Down	Kinase (EC 2.7.-.-)	inositol polyphosphate kinase
CAALFM_CR01650WA	3640087	2218	2381	2128	1129	1388	1145	2242	1221	-0.8362	7.36631e-19	8.41843e-18	Down	Orotate phosphoribosyltransferase (EC 2.4.2.10)	orotate phosphoribosyltransferase
CAALFM_C205050CA	3643450	1114	1301	928	493	848	480	1114	607	-0.835255	2.75952e-06	9.42026e-06	Down	Glucose N-acetyltransferase 1 (EC 2.4.1.-) (N-acetylglucosaminyltransferase)	glucose N-acetyltransferase
CAALFM_C103830CA	3644678	1432	1548	1278	744	848	731	1419	774	-0.833333	1.7894e-17	1.83904e-16	Down	Exosome non-catalytic core subunit	exosome non-catalytic core subunit
CAALFM_C106580WA	3639515	47409	55018	50927	29344	27472	26863	51118	27893	-0.832646	1.43839e-17	1.49147e-16	Down	Ribosomal 40S subunit protein S23B	ribosomal 40S subunit protein S23B
CAALFM_C209060CA	3645790	7901	7316	6667	4039	4275	3630	7295	3981	-0.832454	6.48566e-19	7.42659e-18	Down	Asparagine synthase (Glutamine-hydrolyzing) 2	asparagine synthase (glutamine-hydrolyzing) 2
CAALFM_C602380WA	3645883	2526	2832	2338	1421	1519	1259	2565	1400	-0.832143	6.25644e-17	6.06562e-16	Down	ATP-dependent RNA helicase MRH4, mitochondrial (EC 3.6.4.13)	ATP-dependent RNA helicase
CAALFM_CR01270CA	3640401	551	635	431	267	379	239	539	295	-0.827119	8.80185e-07	3.22217e-06	Down	Fth2p	Fth2p
CAALFM_C500190CA	3641593	28851	29793	27819	17010	15750	14577	28821	15779	-0.826542	2.78675e-18	3.05859e-17	Down	Fatty acid synthase subunit beta (EC 2.3.1.86) [Includes: 3-hydroxyacyl-[acyl-carrier-protein] dehydratase (EC 4.2.1.59); Enoyl-[acyl-carrier-protein] reductase [NADH] (EC 1.3.1.9); [Acyl-carrier-protein] acetyltransferase (EC 2.3.1.38); [Acyl-carrier-protein] malonyltransferase (EC 2.3.1.39); S-acyl fatty acid synthase thioesterase (EC 3.1.2.14)]	tetrafunctional fatty acid synthase subunit
CAALFM_C500030WA	3647879	3964	3590	3535	2104	2091	1876	3696	2024	-0.826087	1.1196e-17	1.16925e-16	Down	Mitochondrial 54S ribosomal protein MRPL1	mitochondrial 54S ribosomal protein MRPL1
CAALFM_C202960CA	3643011	1983	2093	1873	1067	1052	1141	1983	1087	-0.824287	4.3308e-18	4.67389e-17	Down	S-adenosylmethionine-dependent methyltransferase	S-adenosylmethionine-dependent methyltransferase
CAALFM_CR03160WA	3645117	553	639	514	283	327	325	569	312	-0.823718	1.09407e-11	6.79209e-11	Down	tRNA(Phe) 7-((3-amino-3-carboxypropyl)-4-demethylwyosine(37)-N(4))-methyltransferase (EC 2.1.1.282)	tRNA methyltransferase
CAALFM_C700710WA	30515349	34782	35362	35500	20421	18384	19154	35215	19320	-0.822723	2.71355e-17	2.73092e-16	Down	Ribosomal 40S subunit protein S28B	ribosomal 40S subunit protein S28B
CAALFM_C305050WA	3635240	978	860	681	344	469	570	840	461	-0.822126	1.84938e-06	6.50021e-06	Down	Transcriptional regulator of yeast form adherence 4	Try4p
CAALFM_C407060WA	3642908	3854	3672	3629	2164	1924	2034	3718	2041	-0.821656	6.74837e-16	6.09553e-15	Down	DNA-directed RNA polymerase subunit (EC 2.7.7.6)	DNA-directed RNA polymerase III core subunit
CAALFM_C405680WA	3641817	521	555	349	225	324	235	475	261	-0.819923	2.24392e-06	7.75573e-06	Down	Phosphate-sensing transcription factor	phosphate-sensing transcription factor
CAALFM_C402220CA	3635694	251	201	209	103	110	149	220	121	-0.818182	1.28823e-05	3.94401e-05	Down	Zcf25p	Zcf25p
CAALFM_C104720WA	30514988	92	84	91	46	54	46	89	49	-0.816327	0.000247926	0.000612393	Down	Uncharacterized protein	uncharacterized protein CAALFM_C104720WA
CAALFM_C111160CA	3644399	702	903	791	417	444	459	799	440	-0.815909	3.21998e-11	1.89007e-10	Down	Ubiquitin-related modifier 1	ubiquitin-related modifier
CAALFM_C200280CA	3638802	619	664	542	306	380	320	608	335	-0.814925	5.59409e-12	3.57199e-11	Down	Pre-mRNA-splicing factor CWC24	U2-type spliceosomal complex subunit
CAALFM_CR05790CA	3646708	2589	2249	2045	1435	1013	1345	2294	1264	-0.814873	9.06229e-08	3.74399e-07	Down	Aconitate hydratase, mitochondrial (Aconitase) (EC 4.2.1.-)	aconitate hydratase
CAALFM_CR07730WA	3648320	622	663	555	327	337	349	613	338	-0.813609	7.49533e-13	5.26574e-12	Down	Hgt14p	Hgt14p
CAALFM_C204400WA	3645457	1429	1480	1312	665	911	753	1407	776	-0.813144	8.91122e-14	6.7644e-13	Down	Uncharacterized protein	uncharacterized protein CAALFM_C204400WA
CAALFM_C701070CA	3637949	3072	2741	2697	1500	1724	1472	2837	1565	-0.81278	9.18538e-18	9.64465e-17	Down	Uncharacterized protein	uncharacterized protein CAALFM_C701070CA
CAALFM_C602670CA	3639225	783	924	875	511	463	452	861	475	-0.812632	2.6431e-11	1.56887e-10	Down	Wsc2p	Wsc2p
CAALFM_C109140CA	3634944	116	138	94	57	60	76	116	64	-0.8125	0.000281447	0.000689628	Down	High osmolarity signaling protein SHO1 (Osmosensor SHO1)	osmosensor
CAALFM_C701620CA	3636988	778	964	741	441	480	450	828	457	-0.811816	3.60083e-12	2.34296e-11	Down	Kch1p	Kch1p
CAALFM_CR02370WA	3644933	1760	1908	1711	1157	885	929	1793	990	-0.811111	5.77515e-10	3.04019e-09	Down	C-4 methylsterol oxidase (EC 1.14.18.9) (Ergosterol biosynthesis protein 25) (Sterol-C4-methyl oxidase) (SMO)	methylsterol monooxygenase
CAALFM_C106230CA	3647517	11388	11294	10488	6875	4393	7050	11057	6106	-0.810842	1.48224e-06	5.27351e-06	Down	Mitochondrial distribution and morphology protein 34	ERMES complex subunit
CAALFM_C307060WA	3638514	6441	6398	6364	3682	3385	3541	6401	3536	-0.810238	9.10697e-18	9.57961e-17	Down	Fesur1p	Fesur1p
CAALFM_C305890WA	3641738	840	894	720	398	536	421	818	452	-0.809735	2.67391e-11	1.58235e-10	Down	tRNA wybutosine-synthesizing protein 2 (tRNA-yW-synthesizing protein 2) (tRNA(Phe) (4-demethylwyosine(37)-C(7)) aminocarboxypropyltransferase)	Trm12p
CAALFM_C600980CA	3644046	1061	1074	1166	563	598	664	1100	608	-0.809211	5.06522e-12	3.25573e-11	Down	Putative lipase ATG15 (EC 3.1.1.3) (Autophagy-related protein 15) (Putative lipase atg15)	uncharacterized protein CAALFM_C600980CA
CAALFM_C114260CA	3643308	3248	3130	2789	1711	1887	1473	3056	1690	-0.808284	3.37409e-15	2.87787e-14	Down	Eukaryotic translation initiation factor 3 subunit G (eIF3g) (Eukaryotic translation initiation factor 3 RNA-binding subunit) (eIF-3 RNA-binding subunit) (Translation initiation factor eIF3 p33 subunit homolog) (eIF3 p33 homolog)	translation initiation factor eIF3 subunit g
CAALFM_C200140WA	3638840	1955	1978	2598	1507	973	1133	2177	1204	-0.80814	9.73414e-06	3.03448e-05	Down	Transcription factor	transcription factor
CAALFM_C701420WA	3636962	1671	1734	1475	835	1006	859	1627	900	-0.807778	2.48476e-17	2.53132e-16	Down	Gir2p	Gir2p
CAALFM_C201430WA	3635842	2344	2514	2381	1349	1338	1321	2413	1336	-0.806138	1.44405e-19	1.72132e-18	Down	Adenine phosphoribosyltransferase (APRT) (EC 2.4.2.7)	adenine phosphoribosyltransferase
CAALFM_C200120CA	3647918	6600	6491	5893	3565	3900	3048	6328	3504	-0.805936	2.29169e-16	2.12951e-15	Down	Emc9p	Emc9p
CAALFM_C600460CA	3647153	894	913	760	393	577	451	856	474	-0.805907	3.65058e-10	1.95e-09	Down	Ferroxidase	ferroxidase
CAALFM_C704200CA	3643122	1744	1747	1443	934	988	810	1645	911	-0.805708	4.1389e-14	3.23602e-13	Down	Exportin-T (Exportin(tRNA)) (Karyopherin-beta) (tRNA exportin)	Ran GTPase-binding protein
CAALFM_C701570CA	3637040	201	253	212	116	132	121	222	123	-0.804878	4.55683e-07	1.7246e-06	Down	Purine nucleoside permease	uncharacterized protein CAALFM_C701570CA
CAALFM_C105230WA	3642463	307	357	327	156	213	181	330	183	-0.803279	2.5926e-08	1.13563e-07	Down	DNA-directed RNA polymerase III subunit	DNA-directed RNA polymerase III subunit
CAALFM_C701940CA	3636971	9997	11209	9814	6261	5492	5452	10340	5735	-0.802964	6.43571e-15	5.42558e-14	Down	Pheromone-regulated membrane protein 10	pheromone-regulated protein
CAALFM_C305100CA	3635156	31652	33205	33980	20490	18179	16206	32946	18292	-0.801115	1.62165e-12	1.08594e-11	Down	Ribosomal 60S subunit protein L18A	ribosomal 60S subunit protein L18A
CAALFM_C400040WA	3648056	9385	8741	9198	5378	4514	5281	9108	5058	-0.800712	3.18344e-12	2.07835e-11	Down	Cnh1p	Cnh1p
CAALFM_C109010WA	3634916	1285	1320	1163	664	774	655	1256	698	-0.799427	6.21169e-17	6.03228e-16	Down	Cytosolic Fe-S cluster assembly factor NAR1 (Nuclear architecture-related protein 1)	Nar1p
CAALFM_C502170CA	3637755	8070	8467	7756	4709	4744	4055	8098	4503	-0.798357	1.31083e-18	1.47203e-17	Down	Protein-synthesizing GTPase (EC 3.6.5.3)	translation initiation factor eIF2 subunit gamma
CAALFM_C110110WA	3634778	420	428	350	178	277	212	399	222	-0.797297	1.49962e-07	6.00777e-07	Down	Uncharacterized protein	uncharacterized protein CAALFM_C110110WA
CAALFM_C109170WA	3634947	1657	1948	1755	1079	1020	886	1787	995	-0.79598	1.66191e-12	1.10991e-11	Down	Heat shock transcription factor (HSTF) (Heat shock factor protein) (HSF)	stress-responsive transcription factor
CAALFM_C502160WA	3637754	744	917	742	367	510	460	801	446	-0.795964	7.20463e-10	3.75196e-09	Down	GTPase-activating protein	GTPase-activating protein
CAALFM_C601970CA	30515338	29745	33619	33752	18179	18213	17682	32372	18025	-0.79595	3.4756e-17	3.47381e-16	Down	Ribosomal 60S subunit protein L25	ribosomal 60S subunit protein L25
CAALFM_CR00860CA	3640399	26664	27082	28210	16281	14907	14509	27319	15232	-0.793527	1.48192e-15	1.3002e-14	Down	Translationally-controlled tumor protein homolog (TCTP)	Tma19p
CAALFM_C202910WA	30515097	341	380	371	195	222	192	364	203	-0.793103	1.8253e-09	9.12964e-09	Down	Uncharacterized protein	uncharacterized protein CAALFM_C202910WA
CAALFM_C104500WA	3646146	24556	19630	23961	13897	9582	14540	22716	12673	-0.792472	2.32293e-06	8.00504e-06	Down	Isocitrate lyase	isocitrate lyase 1
CAALFM_C500500WA	3641540	2229	2266	1801	1102	1332	1082	2099	1172	-0.790956	5.56631e-14	4.28297e-13	Down	ATP-dependent RNA helicase	ATP-dependent RNA helicase
CAALFM_C401930CA	3635634	2366	2112	2142	1313	1082	1303	2207	1233	-0.789943	1.16747e-10	6.52371e-10	Down	Oxidoreductase-like domain-containing protein	uncharacterized protein CAALFM_C401930CA
CAALFM_C702160WA	3636994	968	910	795	507	490	498	891	498	-0.789157	6.10495e-13	4.3467e-12	Down	DNA-directed RNA polymerase (EC 2.7.7.6)	uncharacterized protein CAALFM_C702160WA
CAALFM_C109370WA	3634808	2177	2428	2078	1167	1403	1167	2228	1246	-0.788122	4.37418e-17	4.32731e-16	Down	Pre-mRNA-splicing factor CEF1	Cef1p
CAALFM_C100560WA	3639365	1162	1391	1136	654	724	685	1230	688	-0.787791	1.27758e-14	1.04524e-13	Down	HSP70/90 family co-chaperone	HSP70/90 family co-chaperone
CAALFM_C207290WA	3643476	9163	9653	8703	5572	5043	4780	9173	5132	-0.787412	4.63635e-16	4.22061e-15	Down	Deoxyhypusine hydroxylase (DOHH) (EC 1.14.99.29) (Deoxyhypusine dioxygenase) (Deoxyhypusine monooxygenase)	deoxyhypusine monooxygenase
CAALFM_C404590WA	3641157	10545	11371	9360	4678	8083	4742	10425	5834	-0.786939	5.27129e-07	1.98338e-06	Down	Ceramide very long chain fatty acid hydroxylase (EC 1.-.-.-)	fatty acid alpha-hydroxylase
CAALFM_CR02720CA	3642577	501	498	406	260	267	258	468	262	-0.78626	1.91475e-10	1.0478e-09	Down	DNA-directed RNA polymerase III subunit	DNA-directed RNA polymerase III subunit
CAALFM_CR07810WA	3647343	709	679	870	494	349	424	753	422	-0.78436	3.99624e-06	1.33063e-05	Down	Nitric oxide dioxygenase (EC 1.14.12.17)	Yhb5p
CAALFM_C200110WA	3647921	1856	1806	1791	1095	826	1143	1818	1021	-0.780607	2.93153e-08	1.27545e-07	Down	Flavin_Reduct domain-containing protein	uncharacterized protein CAALFM_C200110WA
CAALFM_C600590WA	3647139	4616	4778	4683	2769	2033	3110	4692	2637	-0.779295	2.87522e-07	1.12174e-06	Down	Sly41p	Sly41p
CAALFM_C110160WA	3634782	29045	26879	27989	19087	13151	14957	27971	15732	-0.777968	7.31132e-08	3.04438e-07	Down	Mir1p	Mir1p
CAALFM_C505430WA	3636429	2269	2199	2250	1264	1177	1340	2239	1260	-0.776984	9.74103e-14	7.34936e-13	Down	E2 ubiquitin-protein ligase peroxin 4	E2 ubiquitin-protein ligase peroxin 4
CAALFM_C503640WA	3646984	2801	2830	2650	1809	1331	1523	2760	1554	-0.776062	3.65114e-09	1.76842e-08	Down	Diphthine methyl ester synthase 1 (EC 2.1.1.314) (Diphthamide biosynthesis methyltransferase 1)	uncharacterized protein CAALFM_C503640WA
CAALFM_C503700CA	3646990	2801	2830	2650	1809	1331	1523	2760	1554	-0.776062	3.65114e-09	1.76842e-08	Down	Diphthine methyl ester synthase 2 (EC 2.1.1.314) (Diphthamide biosynthesis methyltransferase 2)	diphthine synthase
CAALFM_C208840WA	3643891	951	1093	923	498	615	557	989	557	-0.775583	1.74156e-13	1.29053e-12	Down	RNA methylation protein	RNA methylation protein
CAALFM_C402170CA	3635667	381	412	319	194	237	196	371	209	-0.77512	1.17307e-08	5.32688e-08	Down	Putative hydrolase	putative hydrolase
CAALFM_C701250WA	3645907	38814	40214	41115	25434	20890	21390	40048	22571	-0.774312	1.43246e-11	8.74359e-11	Down	Guanine nucleotide-binding protein subunit beta-like protein (Cytoplasmic antigenic protein 1)	guanine nucleotide-binding protein subunit beta
CAALFM_C404330CA	3646840	2464	2424	2760	1577	1153	1582	2549	1437	-0.773834	2.35908e-07	9.2847e-07	Down	WW domain-containing protein	uncharacterized protein CAALFM_C404330CA
CAALFM_C101480CA	3640242	21872	23675	23259	13460	13473	11860	22935	12931	-0.773645	3.6588e-17	3.64439e-16	Down	Ribosomal 40S subunit protein S2	ribosomal 40S subunit protein S2
CAALFM_C603810WA	3640286	694	707	541	288	490	316	647	365	-0.772603	2.48237e-06	8.52418e-06	Down	Uncharacterized protein	uncharacterized protein CAALFM_C603810WA
CAALFM_CR10700WA	3638994	810	729	514	344	407	408	684	386	-0.772021	2.70604e-07	1.05929e-06	Down	Replication factor C subunit 4	replication factor C subunit 4
CAALFM_C600150WA	3647906	10738	12076	11907	6578	7038	5997	11574	6538	-0.770266	3.11703e-16	2.87805e-15	Down	Ardp	Ardp
CAALFM_C210620WA	3641247	32612	33273	34138	21430	17097	17981	33341	18836	-0.770068	8.03243e-11	4.54962e-10	Down	40S ribosomal protein S4	Rps4ap
CAALFM_C303480CA	3638307	4725	3828	4448	2820	1746	2782	4334	2449	-0.769702	1.68525e-05	5.03557e-05	Down	Alanine transaminase (EC 2.6.1.2)	alanine transaminase
CAALFM_C306700CA	3642247	9541	9723	9884	6440	5112	4921	9716	5491	-0.769441	8.12322e-10	4.19652e-09	Down	RNA-binding protein RMD9, mitochondrial	uncharacterized protein CAALFM_C306700CA
CAALFM_CR10670WA	3639020	6603	7147	7457	4167	3750	4078	7069	3998	-0.768134	8.19801e-13	5.71001e-12	Down	Peptidyl-prolyl cis-trans isomerase D (PPIase D) (EC 5.2.1.8) (Rotamase D)	peptidylprolyl isomerase
CAALFM_C503050CA	3637826	129	139	97	73	66	68	122	69	-0.768116	0.000201842	0.000505649	Down	Predicted GPI-anchored protein 58	Pga58p
CAALFM_C703920CA	3643104	8095	9316	8915	5492	4786	4618	8775	4965	-0.767372	4.25132e-12	2.75696e-11	Down	Ribosomal protein P1B	ribosomal protein P1B
CAALFM_C505330CA	3636399	2144	2050	1743	1137	1128	1095	1979	1120	-0.766964	3.13234e-15	2.6756e-14	Down	Alkyl transferase (EC 2.5.1.-)	ditrans\\polycis-polyprenyl diphosphate synthase
CAALFM_C106400CA	3639557	2342	2334	2045	1254	1241	1308	2240	1268	-0.766562	5.66858e-17	5.54187e-16	Down	SAC3_GANP domain-containing protein	uncharacterized protein CAALFM_C106400CA
CAALFM_C401550CA	3635715	525	495	343	230	260	280	454	257	-0.766537	9.33725e-07	3.40745e-06	Down	Carbamoyl-phosphate synthase arginine-specific small chain (CPS-A) (EC 6.3.5.5) (Arginine-specific carbamoyl-phosphate synthetase, glutamine chain)	carbamoyl-phosphate synthase (glutamine-hydrolyzing)
CAALFM_C502790CA	3637806	4368	3888	4317	2386	2292	2450	4191	2376	-0.763889	1.57148e-13	1.17498e-12	Down	Amino-acid permease GAP1	Gap1p
CAALFM_C402800WA	3637898	883	857	766	447	540	434	835	474	-0.761603	1.47715e-12	9.94514e-12	Down	DNA-directed RNA polymerase III subunit	DNA-directed RNA polymerase III subunit
CAALFM_C111130WA	3644411	123	126	105	57	97	46	118	67	-0.761194	0.00137994	0.00298073	Down	Pre-mRNA-splicing factor 38	U4/U6-U5 snRNP complex subunit
CAALFM_C503350WA	3646352	19438	17626	18153	11860	8616	10917	18406	10464	-0.758983	2.22968e-08	9.83326e-08	Down	Cytochrome b-c1 complex subunit 2, mitochondrial (Complex III subunit 2) (Core protein II) (Cytoplasmic antigenic protein 5) (Ubiquinol-cytochrome-c reductase complex core protein 2)	ubiquinol--cytochrome-c reductase subunit 2
CAALFM_C201340WA	3638844	1899	1848	1724	945	1184	982	1824	1037	-0.75892	1.26671e-15	1.11305e-14	Down	Uncharacterized protein	uncharacterized protein CAALFM_C201340WA
CAALFM_C305460WA	3643670	319	359	206	152	212	141	295	168	-0.755952	0.000114036	0.000299885	Down	Aa_trans domain-containing protein	uncharacterized protein CAALFM_C305460WA
CAALFM_C205380WA	3643432	810	813	636	394	460	432	753	429	-0.755245	4.96887e-11	2.87316e-10	Down	DUF4050 domain-containing protein	uncharacterized protein CAALFM_C205380WA
CAALFM_C204200WA	3637327	602	767	583	373	406	334	651	371	-0.754717	3.14852e-09	1.5352e-08	Down	Transcription factor TBF1	Tbf1p
CAALFM_C400090WA	3645003	2302	2309	2051	1211	1206	1380	2221	1266	-0.754344	4.26185e-14	3.32768e-13	Down	1,3-beta-glucanosyltransferase (EC 2.4.1.-)	1,3-beta-glucanosyltransferase
CAALFM_C301490WA	3636573	29451	36648	31303	19796	18763	17021	32467	18527	-0.752415	6.6806e-13	4.72188e-12	Down	40S ribosomal protein S7	ribosomal 40S subunit protein S7A
CAALFM_CR03650WA	3643191	1573	1629	1429	929	899	818	1544	882	-0.750567	1.00781e-14	8.33919e-14	Down	Sgd1p	Sgd1p
CAALFM_C503070WA	3637700	26590	29313	29820	18082	15142	15746	28574	16323	-0.750536	4.04e-11	2.35714e-10	Down	Ribosomal 40S subunit protein S5	ribosomal 40S subunit protein S5
CAALFM_C404520WA	3641110	761	865	831	523	457	425	819	468	-0.75	1.78685e-09	8.945e-09	Down	Protein PXR1 (PinX1-related protein 1)	telomerase inhibitor
CAALFM_C306120CA	3641762	1730	1773	1573	1071	936	893	1692	967	-0.749741	4.98786e-12	3.20956e-11	Down	Guanosine-diphosphatase (GDPase) (EC 3.6.1.42)	guanosine diphosphatase
CAALFM_C307250WA	3638437	4048	3847	3345	2187	2285	1954	3747	2142	-0.7493	2.24397e-15	1.94824e-14	Down	Translation initiation factor eIF2B subunit delta	translation initiation factor eIF2B subunit delta
CAALFM_C203640WA	3637437	415	487	395	252	221	267	432	247	-0.748988	6.11488e-08	2.57196e-07	Down	4-aminobutyrate aminotransferase (EC 2.6.1.19) (GABA aminotransferase) (Gamma-amino-N-butyrate transaminase)	Uga11p
CAALFM_C703400CA	3646717	1779	1915	1590	1008	1109	903	1761	1007	-0.748759	2.84863e-14	2.25143e-13	Down	ATP-dependent RNA helicase	ATP-dependent RNA helicase
CAALFM_C209430WA	3647719	45207	42791	45681	23641	30843	22112	44560	25532	-0.745261	2.07044e-11	1.24935e-10	Down	60S ribosomal protein L3	ribosomal 60S subunit protein L3
CAALFM_CR04610CA	3640951	47	82	75	35	52	31	68	39	-0.74359	0.0110083	0.0202708	Down	Autophagy-related protein 22	uncharacterized protein CAALFM_CR04610CA
CAALFM_C305700WA	3641726	2306	2557	2041	1361	1311	1287	2301	1320	-0.743182	1.91514e-14	1.54942e-13	Down	Chs4p	Chs4p
CAALFM_C104890WA	3644781	9825	9373	8943	5449	5559	5143	9380	5384	-0.742199	9.59522e-21	1.22941e-19	Down	Obg-like ATPase 1	Obg-like ATPase
CAALFM_C500480CA	3641542	4321	5185	4498	3019	2652	2373	4668	2681	-0.741141	1.94658e-10	1.06421e-09	Down	SEC14 cytosolic factor (Phosphatidylinositol/phosphatidylcholine transfer protein) (PI/PC TP)	phosphatidylinositol/phosphatidylcholine transfer protein
CAALFM_CR02700WA	3642575	1164	1177	1068	619	702	638	1136	653	-0.739663	3.53756e-16	3.25601e-15	Down	Uncharacterized protein	uncharacterized protein CAALFM_CR02700WA
CAALFM_C102430CA	3636846	1971	2104	1841	1013	1420	968	1972	1134	-0.738977	1.16904e-09	5.95995e-09	Down	Eukaryotic translation initiation factor 2A (eIF-2A)	uncharacterized protein CAALFM_C102430CA
CAALFM_C405260WA	3648282	872	799	781	504	441	466	817	470	-0.738298	1.96042e-10	1.07077e-09	Down	Elongator subunit	Elongator subunit
CAALFM_C501040WA	3642649	210	238	208	133	108	138	219	126	-0.738095	1.0983e-05	3.40556e-05	Down	DUF727 domain-containing protein	uncharacterized protein CAALFM_C501040WA
CAALFM_C500890CA	3642633	647	611	472	287	296	413	577	332	-0.737952	5.8759e-06	1.90312e-05	Down	Glycerophosphodiester transporter GIT2	Git2p
CAALFM_CR08940WA	3641914	1353	1455	1163	739	920	628	1324	762	-0.737533	3.87307e-09	1.86813e-08	Down	tRNA (adenine(58)-N(1))-methyltransferase catalytic subunit TRM61 (EC 2.1.1.220) (tRNA(m1A58)-methyltransferase subunit TRM61) (tRNA(m1A58)MTase subunit TRM61)	tRNA 1-methyladenosine methyltransferase subunit
CAALFM_C601460CA	3641623	931	975	772	428	671	444	893	514	-0.737354	3.79672e-07	1.45395e-06	Down	Uncharacterized protein	uncharacterized protein CAALFM_C601460CA
CAALFM_C604180WA	3648176	1439	1425	1199	758	816	766	1354	780	-0.735897	5.78788e-15	4.89362e-14	Down	Uncharacterized protein	uncharacterized protein CAALFM_C604180WA
CAALFM_C210110WA	3643937	7143	6865	7767	4561	3864	4122	7258	4182	-0.735533	2.31842e-10	1.25337e-09	Down	Cytochrome c	cytochrome c isoform 1
CAALFM_C104530CA	3646149	1545	1536	1423	809	908	877	1501	865	-0.73526	2.53947e-17	2.57353e-16	Down	tRNA (uracil-O(2)-)-methyltransferase (EC 2.1.1.211)	tRNA (uracil) methyltransferase
CAALFM_C306040WA	3641745	238	315	233	129	149	174	262	151	-0.735099	1.03496e-05	3.216e-05	Down	Uncharacterized protein	uncharacterized protein CAALFM_C306040WA
CAALFM_C307800CA	3647461	1298	1495	1270	808	786	749	1354	781	-0.733675	1.34247e-13	1.00504e-12	Down	Fcf2 domain-containing protein	uncharacterized protein CAALFM_C307800CA
CAALFM_C209510CA	3643816	2716	2563	2568	1621	1424	1488	2616	1511	-0.731304	1.13823e-12	7.75302e-12	Down	Ca(2+)-binding ATP:ADP antiporter	Ca(2+)-binding ATP:ADP antiporter
CAALFM_C500590WA	3641587	71475	74996	73997	52517	32348	42790	73489	42552	-0.72704	4.78446e-06	1.57773e-05	Down	ADP/ATP translocase (ADP,ATP carrier protein)	ADP/ATP carrier protein
CAALFM_CR00680WA	3640391	765	842	702	479	439	419	770	446	-0.726457	1.16866e-10	6.52407e-10	Down	Bud22p	Bud22p
CAALFM_C406110CA	3648087	3487	3430	3297	2077	1981	1865	3405	1974	-0.724924	5.08975e-16	4.6261e-15	Down	Tryptophan synthase (EC 4.2.1.20)	tryptophan synthase
CAALFM_C106460CA	3639551	7141	7677	7658	4461	4463	4113	7492	4346	-0.723884	2.56052e-16	2.37552e-15	Down	40S ribosomal protein S22-B	ribosomal 40S subunit protein S22A
CAALFM_C209000CA	3645782	80	85	77	32	64	46	81	47	-0.723404	0.00421121	0.00837778	Down	Uncharacterized protein	uncharacterized protein CAALFM_C209000CA
CAALFM_C210230WA	3643925	370	456	326	227	208	233	384	223	-0.721973	6.15611e-07	2.30142e-06	Down	Uncharacterized protein	uncharacterized protein CAALFM_C210230WA
CAALFM_C503480CA	3646965	881	929	802	536	483	498	871	506	-0.721344	2.42571e-11	1.4487e-10	Down	Uncharacterized protein	uncharacterized protein CAALFM_C503480CA
CAALFM_C406620CA	3642813	1618	2007	1730	981	923	1207	1785	1037	-0.721311	2.7468e-08	1.20046e-07	Down	Uncharacterized protein	uncharacterized protein CAALFM_C406620CA
CAALFM_C602910WA	3639241	352	477	331	207	284	183	387	225	-0.72	1.73731e-05	5.17723e-05	Down	Ribonuclease P protein subunit	RNase P/RNase MRP complex subunit
CAALFM_C113030CA	3636122	2870	2871	2829	1561	1960	1467	2857	1663	-0.71798	1.60166e-12	1.07461e-11	Down	Cysteine--tRNA ligase (EC 6.1.1.16) (Cysteinyl-tRNA synthetase)	cysteine--tRNA ligase
CAALFM_C601910WA	3644533	20796	17942	19496	12326	9991	11587	19411	11301	-0.717636	2.04463e-09	1.01568e-08	Down	Adenylate kinase (EC 2.7.4.3) (ATP-AMP transphosphorylase) (ATP:AMP phosphotransferase) (Adenylate kinase cytosolic and mitochondrial) (Adenylate monophosphate kinase)	adenylate kinase
CAALFM_C104900WA	3644794	1169	1344	1166	694	703	746	1226	714	-0.717087	5.35762e-13	3.83337e-12	Down	Putative alpha-1,3-mannosyltransferase MNN15 (EC 2.4.1.-)	putative alpha-1,3-mannosyltransferase
CAALFM_C210090CA	3643939	639	705	566	415	313	384	637	371	-0.716981	4.24452e-07	1.61692e-06	Down	Mitochondrial group I intron splicing factor CCM1	uncharacterized protein CAALFM_C210090CA
CAALFM_C302780WA	3638415	7891	7602	7292	4670	4463	4140	7595	4424	-0.716772	4.16966e-16	3.80768e-15	Down	Serine--tRNA ligase, cytoplasmic (EC 6.1.1.11) (Seryl-tRNA synthetase) (SerRS) (Seryl-tRNA(Ser/Sec) synthetase)	serine--tRNA ligase
CAALFM_C505280CA	3636497	737	728	698	433	459	367	721	420	-0.716667	1.05917e-10	5.92992e-10	Down	Succinate dehydrogenase [ubiquinone] cytochrome b small subunit	Sdh4p
CAALFM_CR01710WA	3640130	157	153	144	101	90	72	151	88	-0.715909	8.5358e-05	0.000228709	Down	Uncharacterized protein	uncharacterized protein CAALFM_CR01710WA
CAALFM_C205610CA	3645565	41582	41084	43249	26420	23747	23286	41972	24484	-0.714262	6.16697e-13	4.38548e-12	Down	40S ribosomal protein S8	ribosomal 40S subunit protein S8B
CAALFM_C602690CA	3639228	653	647	516	361	351	349	605	354	-0.70904	1.7275e-09	8.66282e-09	Down	Uncharacterized protein	uncharacterized protein CAALFM_C602690CA
CAALFM_C201510CA	3635801	444	589	457	285	328	259	497	291	-0.707904	1.55719e-07	6.23413e-07	Down	tRNA(Adenine34) deaminase	tRNA(adenine34) deaminase
CAALFM_C208670CA	3643906	1237	1267	1020	733	671	661	1175	688	-0.707849	8.49476e-11	4.79748e-10	Down	SnoRNA-binding rRNA-processing protein	snoRNA-binding rRNA-processing protein
CAALFM_C114340CA	3643280	21248	23039	22047	14720	11551	12572	22111	12948	-0.707677	1.30697e-09	6.62828e-09	Down	pH-response transcription factor pacC/RIM101 (pH-response regulator protein 2)	alkaline-responsive transcriptional regulator
CAALFM_C303610WA	3638305	1562	1569	1354	844	834	949	1495	876	-0.706621	4.435e-12	2.86968e-11	Down	Allantoin permease (Uracil permease)	uracil permease
CAALFM_CR04580WA	3640948	4596	3974	4328	2685	2545	2336	4299	2522	-0.7046	1.32384e-11	8.13179e-11	Down	Mitochondrial 54S ribosomal protein YmL32	mitochondrial 54S ribosomal protein YmL32
CAALFM_C200400CA	3638821	7473	7149	7442	4691	3622	4636	7355	4316	-0.704124	2.3546e-08	1.03684e-07	Down	Uncharacterized protein	uncharacterized protein CAALFM_C200400CA
CAALFM_C112390CA	30515062	16041	17113	17314	10650	9932	9037	16823	9873	-0.70394	1.13104e-12	7.71312e-12	Down	60S ribosomal protein L27	ribosomal 60S subunit protein L27A
CAALFM_C602830WA	3639250	349	366	316	167	246	192	344	202	-0.70297	5.93268e-07	2.22075e-06	Down	Mnn4-4p	Mnn4-4p
CAALFM_C100180WA	3639338	57533	60759	60295	38517	33674	32678	59529	34956	-0.702969	4.93703e-12	3.18037e-11	Down	Ribosomal 60S subunit protein L16A	ribosomal 60S subunit protein L16A
CAALFM_C406790WA	3642918	3359	3530	3193	2036	1993	1892	3361	1974	-0.702634	3.30943e-17	3.31341e-16	Down	GPN-loop GTPase 3	putative signal sequence-binding GTPase
CAALFM_C402250CA	3635691	16848	19946	18521	11533	10257	10778	18438	10856	-0.698416	9.44051e-12	5.8796e-11	Down	Glucan 1,3-beta-glucosidase BGL2 (EC 3.2.1.58) (Exo-1,3-beta-glucanase)	glucan 1,3-beta-glucosidase
CAALFM_C400880WA	3635681	1979	2086	1912	1208	1133	1182	1992	1174	-0.696763	2.46957e-14	1.96518e-13	Down	tRNA adenylyltransferase	tRNA adenylyltransferase
CAALFM_CR02120CA	3640143	1158	1232	1197	626	812	678	1196	705	-0.696454	9.12455e-12	5.69501e-11	Down	C2H2-type domain-containing protein	uncharacterized protein CAALFM_CR02120CA
CAALFM_C301150CA	3648401	1299	1523	1206	710	911	755	1343	792	-0.695707	7.33153e-11	4.18523e-10	Down	Uncharacterized protein	uncharacterized protein CAALFM_C301150CA
CAALFM_C112290CA	3642018	1406	1586	1332	841	882	828	1441	850	-0.695294	1.86142e-14	1.51017e-13	Down	Rhomboid-like protein (EC 3.4.21.-)	Rbd1p
CAALFM_C700040CA	3638002	1185	1433	1222	726	698	844	1280	756	-0.693122	3.36006e-09	1.63424e-08	Down	Uncharacterized protein	uncharacterized protein CAALFM_C700040CA
CAALFM_C601320WA	3641644	2934	2851	2623	1400	1950	1619	2803	1656	-0.692633	1.66212e-11	1.0103e-10	Down	Histone acetyltransferase	histone acetyltransferase
CAALFM_C203470CA	30515099	8939	8982	8540	5820	4547	5267	8820	5211	-0.692573	1.99633e-09	9.93384e-09	Down	Cytochrome c oxidase subunit 6, mitochondrial (Cytochrome c oxidase polypeptide VI)	cytochrome c oxidase subunit VI
CAALFM_C602420WA	3645885	821	1020	904	562	572	489	915	541	-0.691312	1.51981e-09	7.65431e-09	Down	Phosphatidylglycerol phospholipase	phosphatidylglycerol phospholipase
CAALFM_C203940CA	3637421	589	632	646	421	306	376	622	368	-0.690217	2.12889e-06	7.41098e-06	Down	Serine/threonine-protein kinase SCH9 (EC 2.7.11.1)	serine/threonine protein kinase
CAALFM_C601290CA	3644023	462	489	351	197	333	241	434	257	-0.688716	2.63519e-05	7.61872e-05	Down	MFS antiporter QDR3	Qdr3p
CAALFM_C401250WA	3635704	187	235	160	96	141	108	194	115	-0.686957	0.000128281	0.000333726	Down	N-alpha-acetyltransferase 40 (EC 2.3.1.257)	Nat4p
CAALFM_CR07080WA	3647964	1384	1740	1384	887	971	815	1503	891	-0.686869	1.39318e-10	7.72557e-10	Down	Eukaryotic translation initiation factor 6 (eIF-6)	translation initiation factor 6
CAALFM_C103620CA	30514981	3750	4921	4577	2443	2934	2478	4416	2618	-0.686784	7.11937e-10	3.7142e-09	Down	40S ribosomal protein S22-B	uncharacterized protein CAALFM_C103620CA
CAALFM_C202720WA	3643002	1937	1948	1915	1147	1273	1017	1933	1146	-0.686736	4.86891e-13	3.49229e-12	Down	Importin N-terminal domain-containing protein	uncharacterized protein CAALFM_C202720WA
CAALFM_C102080WA	3644590	321	355	305	187	224	171	327	194	-0.685567	2.75072e-07	1.07533e-06	Down	Set6p	Set6p
CAALFM_C206960WA	3643528	2547	2619	2737	1656	1609	1423	2634	1563	-0.685221	8.23314e-12	5.1608e-11	Down	Spermidine synthase	spermidine synthase
CAALFM_CR04640WA	3648147	61	74	57	22	58	33	64	38	-0.684211	0.0191438	0.0333812	Down	Dit1p	Dit1p
CAALFM_C601900CA	3641597	3884	3151	3311	2167	1851	2127	3449	2048	-0.684082	9.24193e-09	4.23643e-08	Down	2-deoxyglucose-6-phosphatase	2-deoxyglucose-6-phosphatase
[truncated: 1,045 more rows]
